# Supplementary material for: Bidirectional yet asymmetric causality between urban systems and traffic dynamics in 30 cities worldwide
Source: Nat Commun. 2026 Apr 1;17:4671. doi: 10.1038/s41467-026-71377-0 (PMC13201568; doi:10.1038/s41467-026-71377-0)
Supplement: Supplementary file 4 — Source Data [file 41467_2026_71377_MOESM4_ESM.xlsx]

## Sheet: Figure1_R2
City	Structure_R2	Form_R2	Function_R2
London	0.982757	0.774345	0.803546
Paris	0.974454	0.927811	0.77727
Zurich	0.971074	0.958877	0.869624
Rome	0.968973	0.895385	0.885839
Vienna	0.982938	0.918634	0.820413
Berlin	0.988553	0.759616	0.77115
Stockholm	0.981127	0.944734	0.911244
Helsinki	0.972974	0.922645	0.880169
Saint Petersburg	0.892365	0.775695	0.792267
Moscow	0.931965	0.520317	0.613849
Riyadh	0.910522	0.255927	0.697976
Dubai	0.960284	0.503469	0.661483
New Delhi	0.920662	0.656198	0.679183
Mumbai	0.954714	0.899375	0.788087
Bangkok	0.871841	0.500111	0.487691
Hong Kong	0.970911	0.874214	0.787417
Manila	0.949677	0.940594	0.897695
Kuala Lumpur	0.910987	0.796249	0.679901
Singapore	0.950053	0.749735	0.894064
Jakarta	0.838516	0.683839	0.51609
Sydney	0.972926	0.945988	0.870606
Christchurch	0.962634	0.821666	0.80999
Los Angeles	0.92141	0.50079	0.521485
Chicago	0.957221	0.724511	0.720987
Toronto	0.983533	0.910487	0.871843
Mexico City	0.941728	0.908186	0.745573
Lima	0.867259	0.58434	0.592135
Buenos Aires	0.953877	0.755288	0.681957
Rio de Janeiro	0.917454	0.56108	0.345233
Cape Town	0.90535	0.651241	0.46997

## Sheet: Figure2_ρ_Structure
City	L	Urban system → Traffic dynamics	Traffic dynamics → Urban system
Bangkok	5	0.0727937	0.075653
Bangkok	10	0.177123	0.1561
Bangkok	15	0.220524	0.191172
Bangkok	20	0.268566	0.236122
Bangkok	25	0.279097	0.250344
Bangkok	30	0.304505	0.268539
Bangkok	35	0.310152	0.274254
Bangkok	40	0.321436	0.287797
Bangkok	45	0.323833	0.289146
Bangkok	50	0.331402	0.292585
Bangkok	55	0.331895	0.293569
Bangkok	60	0.337477	0.297638
Bangkok	65	0.342113	0.29802
Bangkok	70	0.3499	0.30373
Bangkok	75	0.352584	0.30453
Bangkok	80	0.359054	0.308342
Bangkok	85	0.360503	0.308867
Bangkok	90	0.366486	0.311973
Bangkok	95	0.368441	0.313923
Bangkok	100	0.372564	0.319102
Bangkok	105	0.374962	0.319469
Bangkok	110	0.380407	0.32343
Bangkok	115	0.382588	0.325274
Bangkok	120	0.386632	0.329147
Bangkok	125	0.387276	0.330574
Bangkok	130	0.389487	0.333601
Bangkok	135	0.390557	0.334463
Bangkok	140	0.392474	0.337543
Bangkok	145	0.391957	0.338056
Bangkok	150	0.394068	0.339611
Bangkok	155	0.394919	0.34076
Bangkok	160	0.396956	0.34262
Bangkok	165	0.398149	0.342871
Bangkok	170	0.399852	0.344875
Bangkok	175	0.39996	0.344786
Bangkok	180	0.402016	0.346734
Bangkok	185	0.402905	0.347064
Bangkok	190	0.403125	0.348522
Bangkok	195	0.40375	0.348953
Bangkok	200	0.404041	0.349473
Bangkok	205	0.403502	0.349297
Bangkok	210	0.402816	0.349467
Bangkok	215	0.402568	0.348921
Bangkok	220	0.40267	0.348499
Bangkok	225	0.402493	0.347842
Bangkok	230	0.40314	0.348597
Bangkok	235	0.403281	0.348396
Bangkok	240	0.404184	0.34932
Bangkok	245	0.404373	0.348641
Bangkok	250	0.404887	0.349011
Bangkok	255	0.404874	0.34864
Bangkok	260	0.405366	0.348956
Bangkok	265	0.405053	0.348971
Bangkok	270	0.405236	0.349683
Bangkok	275	0.405459	0.350012
Bangkok	280	0.405523	0.35033
Bangkok	285	0.405274	0.350703
Bangkok	290	0.405331	0.351603
Bangkok	295	0.405563	0.351443
Bangkok	300	0.405246	0.35225
Bangkok	305	0.405577	0.352308
Bangkok	310	0.40583	0.352925
Bangkok	315	0.406129	0.353292
Bangkok	320	0.406719	0.353871
Bangkok	325	0.406448	0.354018
Bangkok	330	0.406368	0.354766
Bangkok	335	0.40665	0.355233
Bangkok	340	0.407478	0.356002
Bangkok	345	0.407815	0.3563
Bangkok	350	0.408308	0.357189
Bangkok	355	0.408355	0.357903
Bangkok	360	0.408657	0.358252
Bangkok	365	0.408662	0.358168
Bangkok	370	0.409387	0.358564
Bangkok	375	0.40937	0.358829
Bangkok	380	0.410221	0.359977
Bangkok	385	0.409909	0.360032
Bangkok	390	0.410595	0.360367
Bangkok	395	0.410681	0.360501
Bangkok	400	0.410882	0.361046
Bangkok	405	0.411009	0.360916
Bangkok	410	0.411113	0.360974
Bangkok	415	0.410906	0.360778
Bangkok	420	0.411112	0.360399
Bangkok	425	0.411159	0.35984
Bangkok	430	0.411238	0.360144
Bangkok	435	0.411149	0.35976
Bangkok	440	0.411425	0.359614
Bangkok	445	0.411428	0.359249
Bangkok	450	0.411691	0.359277
Bangkok	455	0.411845	0.359036
Bangkok	460	0.412086	0.359007
Bangkok	465	0.412233	0.358879
Bangkok	470	0.412675	0.359111
Bangkok	475	0.412851	0.359176
Bangkok	480	0.413053	0.358999
Bangkok	485	0.413094	0.359091
Bangkok	490	0.413448	0.35917
Bangkok	495	0.413679	0.359253
Bangkok	500	0.41391	0.359341
Berlin	5	0.0994535	0.0997868
Berlin	10	0.15974	0.137968
Berlin	15	0.207804	0.186438
Berlin	20	0.239079	0.21908
Berlin	25	0.251931	0.230151
Berlin	30	0.271846	0.250929
Berlin	35	0.275608	0.256949
Berlin	40	0.290656	0.274236
Berlin	45	0.304906	0.286753
Berlin	50	0.314203	0.304226
Berlin	55	0.325496	0.316284
Berlin	60	0.339029	0.334319
Berlin	65	0.345154	0.345374
Berlin	70	0.351623	0.35713
Berlin	75	0.351625	0.360798
Berlin	80	0.358343	0.36756
Berlin	85	0.360365	0.37328
Berlin	90	0.365562	0.383033
Berlin	95	0.369421	0.388111
Berlin	100	0.37401	0.390159
Berlin	105	0.377171	0.396213
Berlin	110	0.388792	0.401245
Berlin	115	0.389973	0.402715
Berlin	120	0.395698	0.407781
Berlin	125	0.399967	0.409933
Berlin	130	0.401262	0.410369
Berlin	135	0.403135	0.411629
Berlin	140	0.405614	0.412303
Berlin	145	0.406966	0.411665
Berlin	150	0.408661	0.412606
Berlin	155	0.410091	0.412163
Berlin	160	0.411275	0.41251
Berlin	165	0.411936	0.413929
Berlin	170	0.413697	0.41565
Berlin	175	0.414908	0.416853
Berlin	180	0.415158	0.417899
Berlin	185	0.413469	0.4177
Berlin	190	0.415023	0.418249
Berlin	195	0.415089	0.418427
Berlin	200	0.416673	0.419149
Berlin	205	0.416467	0.420492
Berlin	210	0.417233	0.421795
Berlin	215	0.417293	0.423837
Berlin	220	0.418085	0.423359
Berlin	225	0.419075	0.424814
Berlin	230	0.421528	0.428045
Berlin	235	0.422286	0.428885
Berlin	240	0.423726	0.431293
Berlin	245	0.424415	0.431175
Berlin	250	0.424387	0.431724
Berlin	255	0.423938	0.432767
Berlin	260	0.425791	0.433993
Berlin	265	0.425433	0.434032
Berlin	270	0.424472	0.433784
Berlin	275	0.425985	0.433946
Berlin	280	0.426672	0.434923
Berlin	285	0.425314	0.434807
Berlin	290	0.427589	0.434853
Berlin	295	0.42786	0.434292
Berlin	300	0.429444	0.434712
Berlin	305	0.430136	0.435115
Berlin	310	0.431949	0.436124
Berlin	315	0.431845	0.4366
Berlin	320	0.432918	0.437884
Berlin	325	0.434369	0.439355
Berlin	330	0.436139	0.440154
Berlin	335	0.437285	0.440577
Berlin	340	0.438032	0.440477
Berlin	345	0.438841	0.440516
Berlin	350	0.439143	0.440831
Berlin	355	0.440115	0.44063
Berlin	360	0.441288	0.440954
Berlin	365	0.442241	0.440972
Berlin	370	0.444287	0.442728
Berlin	375	0.444352	0.442641
Berlin	380	0.445647	0.443379
Berlin	385	0.444518	0.442779
Berlin	390	0.445858	0.443623
Berlin	395	0.445559	0.44339
Berlin	400	0.446244	0.444083
Berlin	405	0.446805	0.443986
Berlin	410	0.446569	0.444522
Berlin	415	0.44733	0.444507
Berlin	420	0.448026	0.444253
Berlin	425	0.447769	0.444021
Berlin	430	0.448652	0.443605
Berlin	435	0.448375	0.442634
Berlin	440	0.449215	0.443086
Berlin	445	0.449297	0.442572
Berlin	450	0.449439	0.442091
Berlin	455	0.448805	0.441944
Berlin	460	0.448989	0.441204
Berlin	465	0.449196	0.441251
Berlin	470	0.45027	0.44244
Berlin	475	0.450062	0.441956
Berlin	480	0.451528	0.442361
Berlin	485	0.451423	0.441972
Berlin	490	0.451349	0.442351
Berlin	495	0.451371	0.442158
Berlin	500	0.452605	0.442903
Buenos Aires	5	0.087652	0.0681394
Buenos Aires	10	0.174111	0.138872
Buenos Aires	15	0.20026	0.176848
Buenos Aires	20	0.239914	0.209477
Buenos Aires	25	0.25395	0.221243
Buenos Aires	30	0.273312	0.237246
Buenos Aires	35	0.283576	0.249352
Buenos Aires	40	0.299681	0.25987
Buenos Aires	45	0.309028	0.263954
Buenos Aires	50	0.320662	0.281541
Buenos Aires	55	0.327117	0.288371
Buenos Aires	60	0.340903	0.300538
Buenos Aires	65	0.353261	0.306619
Buenos Aires	70	0.361455	0.31477
Buenos Aires	75	0.367533	0.319033
Buenos Aires	80	0.374225	0.323615
Buenos Aires	85	0.378367	0.325828
Buenos Aires	90	0.384854	0.330314
Buenos Aires	95	0.387136	0.331261
Buenos Aires	100	0.387592	0.334409
Buenos Aires	105	0.38822	0.335998
Buenos Aires	110	0.393367	0.341385
Buenos Aires	115	0.394235	0.342682
Buenos Aires	120	0.398531	0.346457
Buenos Aires	125	0.399317	0.348597
Buenos Aires	130	0.4016	0.3535
Buenos Aires	135	0.40193	0.353632
Buenos Aires	140	0.402181	0.355811
Buenos Aires	145	0.405355	0.357512
Buenos Aires	150	0.40579	0.359722
Buenos Aires	155	0.406332	0.360265
Buenos Aires	160	0.407052	0.359482
Buenos Aires	165	0.407053	0.360192
Buenos Aires	170	0.408245	0.361278
Buenos Aires	175	0.40956	0.360561
Buenos Aires	180	0.412525	0.361745
Buenos Aires	185	0.414352	0.36281
Buenos Aires	190	0.4172	0.364622
Buenos Aires	195	0.419152	0.365441
Buenos Aires	200	0.422761	0.367775
Buenos Aires	205	0.424097	0.369498
Buenos Aires	210	0.426917	0.371962
Buenos Aires	215	0.428895	0.372581
Buenos Aires	220	0.430736	0.375568
Buenos Aires	225	0.432084	0.376933
Buenos Aires	230	0.433731	0.378667
Buenos Aires	235	0.435168	0.380272
Buenos Aires	240	0.435781	0.38191
Buenos Aires	245	0.436719	0.383304
Buenos Aires	250	0.437916	0.384098
Buenos Aires	255	0.439271	0.386111
Buenos Aires	260	0.440582	0.386582
Buenos Aires	265	0.443049	0.387694
Buenos Aires	270	0.444058	0.389096
Buenos Aires	275	0.445384	0.391048
Buenos Aires	280	0.44748	0.392726
Buenos Aires	285	0.448008	0.393575
Buenos Aires	290	0.449791	0.395883
Buenos Aires	295	0.451239	0.397832
Buenos Aires	300	0.452638	0.399429
Buenos Aires	305	0.453931	0.400545
Buenos Aires	310	0.454303	0.401574
Buenos Aires	315	0.455258	0.403089
Buenos Aires	320	0.45602	0.404702
Buenos Aires	325	0.456628	0.406557
Buenos Aires	330	0.457924	0.407416
Buenos Aires	335	0.459016	0.408335
Buenos Aires	340	0.459789	0.409422
Buenos Aires	345	0.460334	0.409934
Buenos Aires	350	0.462286	0.411687
Buenos Aires	355	0.463369	0.411855
Buenos Aires	360	0.465246	0.412768
Buenos Aires	365	0.466621	0.414129
Buenos Aires	370	0.468122	0.41443
Buenos Aires	375	0.46904	0.41498
Buenos Aires	380	0.471143	0.41719
Buenos Aires	385	0.471841	0.418533
Buenos Aires	390	0.473054	0.41944
Buenos Aires	395	0.47422	0.420157
Buenos Aires	400	0.475451	0.421063
Buenos Aires	405	0.4758	0.421439
Buenos Aires	410	0.477481	0.422729
Buenos Aires	415	0.478287	0.423062
Buenos Aires	420	0.479023	0.423532
Buenos Aires	425	0.479555	0.424206
Buenos Aires	430	0.480581	0.425728
Buenos Aires	435	0.480992	0.426127
Buenos Aires	440	0.481669	0.426613
Buenos Aires	445	0.482091	0.426711
Buenos Aires	450	0.482555	0.427535
Buenos Aires	455	0.482719	0.428261
Buenos Aires	460	0.483832	0.429582
Buenos Aires	465	0.4843	0.431012
Buenos Aires	470	0.484803	0.432895
Buenos Aires	475	0.485133	0.433616
Buenos Aires	480	0.485575	0.434578
Buenos Aires	485	0.486459	0.435319
Buenos Aires	490	0.48754	0.437059
Buenos Aires	495	0.488169	0.43879
Buenos Aires	500	0.489492	0.440933
Cape Town	5	0.0891811	0.115221
Cape Town	10	0.157185	0.167282
Cape Town	15	0.176523	0.188566
Cape Town	20	0.213344	0.203408
Cape Town	25	0.200947	0.207917
Cape Town	30	0.210896	0.224898
Cape Town	35	0.212157	0.219918
Cape Town	40	0.221289	0.225441
Cape Town	45	0.22627	0.227132
Cape Town	50	0.241305	0.234528
Cape Town	55	0.243368	0.23809
Cape Town	60	0.246895	0.240353
Cape Town	65	0.247536	0.242158
Cape Town	70	0.25107	0.242562
Cape Town	75	0.249483	0.245644
Cape Town	80	0.254907	0.244749
Cape Town	85	0.255905	0.245555
Cape Town	90	0.263047	0.252339
Cape Town	95	0.261464	0.250885
Cape Town	100	0.265054	0.256283
Cape Town	105	0.265604	0.258779
Cape Town	110	0.267599	0.264667
Cape Town	115	0.267888	0.265789
Cape Town	120	0.272749	0.272391
Cape Town	125	0.269793	0.275251
Cape Town	130	0.267764	0.276192
Cape Town	135	0.265407	0.276217
Cape Town	140	0.267427	0.277859
Cape Town	145	0.270538	0.277469
Cape Town	150	0.267977	0.275729
Cape Town	155	0.266729	0.275023
Cape Town	160	0.263846	0.272327
Cape Town	165	0.263808	0.270793
Cape Town	170	0.263889	0.270171
Cape Town	175	0.263968	0.268743
Cape Town	180	0.264612	0.266492
Cape Town	185	0.263559	0.270215
Cape Town	190	0.265055	0.274378
Cape Town	195	0.263088	0.275721
Cape Town	200	0.265357	0.277656
Cape Town	205	0.266801	0.278181
Cape Town	210	0.268477	0.280063
Cape Town	215	0.26883	0.282525
Cape Town	220	0.270084	0.284361
Cape Town	225	0.271808	0.285539
Cape Town	230	0.275672	0.290169
Cape Town	235	0.277969	0.291749
Cape Town	240	0.284239	0.29476
Cape Town	245	0.286411	0.295299
Cape Town	250	0.288893	0.297293
Cape Town	255	0.291662	0.298906
Cape Town	260	0.292302	0.300478
Cape Town	265	0.294549	0.298816
Cape Town	270	0.296466	0.298915
Cape Town	275	0.297931	0.298115
Cape Town	280	0.29888	0.296823
Cape Town	285	0.298976	0.296651
Cape Town	290	0.300383	0.295062
Cape Town	295	0.301384	0.294542
Cape Town	300	0.302972	0.294852
Cape Town	305	0.302332	0.294794
Cape Town	310	0.302918	0.294239
Cape Town	315	0.302374	0.293493
Cape Town	320	0.301791	0.291869
Cape Town	325	0.301471	0.291659
Cape Town	330	0.302278	0.291669
Cape Town	335	0.301919	0.291164
Cape Town	340	0.302225	0.291713
Cape Town	345	0.302325	0.29151
Cape Town	350	0.302648	0.292285
Cape Town	355	0.30281	0.292394
Cape Town	360	0.304478	0.29307
Cape Town	365	0.305534	0.294018
Cape Town	370	0.307574	0.297452
Cape Town	375	0.309599	0.297674
Cape Town	380	0.309737	0.299525
Cape Town	385	0.309292	0.300967
Cape Town	390	0.310989	0.302949
Cape Town	395	0.30931	0.304129
Cape Town	400	0.310304	0.305078
Cape Town	405	0.308092	0.304702
Cape Town	410	0.306634	0.305177
Cape Town	415	0.306434	0.305455
Cape Town	420	0.305297	0.30606
Cape Town	425	0.303863	0.306086
Cape Town	430	0.302224	0.305632
Cape Town	435	0.302459	0.305195
Cape Town	440	0.302175	0.304846
Cape Town	445	0.301388	0.305282
Cape Town	450	0.300644	0.305209
Cape Town	455	0.299571	0.305737
Cape Town	460	0.299365	0.307684
Cape Town	465	0.298434	0.30886
Cape Town	470	0.297804	0.30938
Cape Town	475	0.298233	0.309574
Cape Town	480	0.29777	0.310961
Cape Town	485	0.296815	0.310833
Cape Town	490	0.296195	0.309749
Cape Town	495	0.29587	0.308713
Cape Town	500	0.295574	0.308161
Chicago	5	0.0688048	0.0605602
Chicago	10	0.183926	0.164784
Chicago	15	0.192223	0.180502
Chicago	20	0.229853	0.206671
Chicago	25	0.235081	0.22258
Chicago	30	0.255173	0.242275
Chicago	35	0.260354	0.249344
Chicago	40	0.275872	0.258388
Chicago	45	0.283781	0.260742
Chicago	50	0.294116	0.267662
Chicago	55	0.298679	0.268822
Chicago	60	0.307499	0.276523
Chicago	65	0.309824	0.27813
Chicago	70	0.315557	0.283511
Chicago	75	0.317167	0.282236
Chicago	80	0.320898	0.283848
Chicago	85	0.321383	0.285494
Chicago	90	0.322782	0.28855
Chicago	95	0.322287	0.288855
Chicago	100	0.323474	0.29083
Chicago	105	0.323602	0.290923
Chicago	110	0.32422	0.292036
Chicago	115	0.32382	0.292404
Chicago	120	0.324973	0.2932
Chicago	125	0.324526	0.294331
Chicago	130	0.326037	0.29716
Chicago	135	0.325329	0.296502
Chicago	140	0.324307	0.299392
Chicago	145	0.322913	0.299186
Chicago	150	0.322864	0.301061
Chicago	155	0.322608	0.301171
Chicago	160	0.322785	0.302043
Chicago	165	0.322495	0.302361
Chicago	170	0.322647	0.304652
Chicago	175	0.322674	0.305458
Chicago	180	0.324773	0.308891
Chicago	185	0.324712	0.309807
Chicago	190	0.326767	0.311998
Chicago	195	0.327988	0.31294
Chicago	200	0.329918	0.315568
Chicago	205	0.330251	0.316492
Chicago	210	0.33147	0.31879
Chicago	215	0.331501	0.32006
Chicago	220	0.333539	0.322359
Chicago	225	0.334795	0.322595
Chicago	230	0.337352	0.324686
Chicago	235	0.338961	0.325587
Chicago	240	0.340733	0.32776
Chicago	245	0.3419	0.328717
Chicago	250	0.344187	0.329965
Chicago	255	0.345265	0.33085
Chicago	260	0.346349	0.332131
Chicago	265	0.348021	0.332489
Chicago	270	0.349122	0.333143
Chicago	275	0.350613	0.333801
Chicago	280	0.352494	0.334153
Chicago	285	0.353316	0.334045
Chicago	290	0.355217	0.335133
Chicago	295	0.356149	0.335033
Chicago	300	0.358135	0.336179
Chicago	305	0.359183	0.33667
Chicago	310	0.361685	0.338007
Chicago	315	0.36226	0.338255
Chicago	320	0.363228	0.33944
Chicago	325	0.363452	0.339768
Chicago	330	0.364997	0.340495
Chicago	335	0.365625	0.340899
Chicago	340	0.365909	0.341422
Chicago	345	0.366262	0.341637
Chicago	350	0.36755	0.342884
Chicago	355	0.368371	0.343768
Chicago	360	0.369261	0.344592
Chicago	365	0.36942	0.344796
Chicago	370	0.370359	0.345065
Chicago	375	0.371479	0.345676
Chicago	380	0.372257	0.346401
Chicago	385	0.373101	0.34699
Chicago	390	0.373744	0.347766
Chicago	395	0.373841	0.348411
Chicago	400	0.375019	0.350225
Chicago	405	0.375111	0.350761
Chicago	410	0.375659	0.352252
Chicago	415	0.375646	0.352657
Chicago	420	0.376324	0.353627
Chicago	425	0.376399	0.354358
Chicago	430	0.376618	0.355373
Chicago	435	0.376827	0.356207
Chicago	440	0.377628	0.356679
Chicago	445	0.377672	0.356835
Chicago	450	0.378699	0.357642
Chicago	455	0.379044	0.357969
Chicago	460	0.379689	0.358132
Chicago	465	0.379994	0.358198
Chicago	470	0.380983	0.358655
Chicago	475	0.381281	0.358744
Chicago	480	0.382648	0.359368
Chicago	485	0.38328	0.359854
Chicago	490	0.384199	0.360871
Chicago	495	0.384661	0.361401
Chicago	500	0.385571	0.362317
Christchurch	5	0.0872501	0.121005
Christchurch	10	0.159826	0.203021
Christchurch	15	0.203966	0.215785
Christchurch	20	0.228472	0.267889
Christchurch	25	0.23526	0.282632
Christchurch	30	0.267211	0.301075
Christchurch	35	0.282006	0.324497
Christchurch	40	0.299967	0.339337
Christchurch	45	0.301297	0.341056
Christchurch	50	0.312161	0.361451
Christchurch	55	0.313117	0.366618
Christchurch	60	0.321037	0.378066
Christchurch	65	0.328091	0.380361
Christchurch	70	0.34224	0.391211
Christchurch	75	0.34669	0.397586
Christchurch	80	0.358829	0.407304
Christchurch	85	0.36611	0.40881
Christchurch	90	0.372856	0.411943
Christchurch	95	0.375681	0.415423
Christchurch	100	0.381052	0.422184
Christchurch	105	0.379887	0.424946
Christchurch	110	0.381484	0.433411
Christchurch	115	0.381785	0.43451
Christchurch	120	0.384114	0.440483
Christchurch	125	0.386122	0.442579
Christchurch	130	0.385755	0.442687
Christchurch	135	0.387448	0.443165
Christchurch	140	0.389992	0.445897
Christchurch	145	0.390559	0.445805
Christchurch	150	0.392751	0.445492
Christchurch	155	0.392015	0.446204
Christchurch	160	0.394725	0.447071
Christchurch	165	0.396594	0.446298
Christchurch	170	0.398278	0.446181
Christchurch	175	0.401629	0.445214
Christchurch	180	0.406362	0.445505
Christchurch	185	0.409005	0.445382
Christchurch	190	0.412305	0.446326
Christchurch	195	0.414843	0.444813
Christchurch	200	0.417048	0.443427
Christchurch	205	0.417437	0.443537
Christchurch	210	0.420284	0.445395
Christchurch	215	0.42202	0.445915
Christchurch	220	0.424191	0.446368
Christchurch	225	0.426332	0.448271
Christchurch	230	0.42799	0.449586
Christchurch	235	0.428945	0.44914
Christchurch	240	0.428444	0.452737
Christchurch	245	0.428039	0.452072
Christchurch	250	0.42983	0.453213
Christchurch	255	0.430177	0.452901
Christchurch	260	0.43135	0.452166
Christchurch	265	0.431288	0.451008
Christchurch	270	0.430205	0.449687
Christchurch	275	0.430753	0.450765
Christchurch	280	0.431062	0.44982
Christchurch	285	0.431177	0.451316
Christchurch	290	0.429719	0.45223
Christchurch	295	0.429383	0.452029
Christchurch	300	0.430939	0.453488
Christchurch	305	0.43172	0.454276
Christchurch	310	0.43322	0.457676
Christchurch	315	0.433421	0.458114
Christchurch	320	0.435117	0.459122
Christchurch	325	0.435898	0.459991
Christchurch	330	0.436633	0.463796
Christchurch	335	0.436703	0.466137
Christchurch	340	0.437261	0.468485
Christchurch	345	0.438261	0.470115
Christchurch	350	0.439033	0.472111
Christchurch	355	0.43899	0.473668
Christchurch	360	0.439518	0.47586
Christchurch	365	0.439991	0.47753
Christchurch	370	0.441685	0.480314
Christchurch	375	0.442364	0.481897
Christchurch	380	0.443019	0.486378
Christchurch	385	0.444482	0.488903
Christchurch	390	0.44496	0.491098
Christchurch	395	0.446166	0.493622
Christchurch	400	0.446326	0.496307
Christchurch	405	0.447772	0.499582
Christchurch	410	0.448738	0.501821
Christchurch	415	0.449596	0.503232
Christchurch	420	0.451564	0.504518
Christchurch	425	0.451849	0.504432
Christchurch	430	0.452843	0.505061
Christchurch	435	0.452946	0.50615
Christchurch	440	0.454226	0.507155
Christchurch	445	0.453886	0.508337
Christchurch	450	0.454862	0.509812
Christchurch	455	0.455386	0.510042
Christchurch	460	0.455473	0.511128
Christchurch	465	0.455931	0.510927
Christchurch	470	0.455938	0.511159
Christchurch	475	0.457088	0.511858
Christchurch	480	0.456572	0.511958
Christchurch	485	0.457454	0.512949
Christchurch	490	0.457722	0.513535
Christchurch	495	0.459234	0.513797
Christchurch	500	0.460774	0.514419
Dubai	5	0.117217	0.0933751
Dubai	10	0.229259	0.227598
Dubai	15	0.285172	0.255738
Dubai	20	0.368562	0.333845
Dubai	25	0.395584	0.360468
Dubai	30	0.433073	0.394482
Dubai	35	0.434985	0.402345
Dubai	40	0.456869	0.417795
Dubai	45	0.462269	0.428134
Dubai	50	0.475794	0.443472
Dubai	55	0.47812	0.444811
Dubai	60	0.486217	0.453525
Dubai	65	0.488318	0.457624
Dubai	70	0.496097	0.465016
Dubai	75	0.498223	0.46822
Dubai	80	0.500203	0.471696
Dubai	85	0.499759	0.47074
Dubai	90	0.504047	0.473585
Dubai	95	0.50618	0.474902
Dubai	100	0.510335	0.480449
Dubai	105	0.512787	0.483093
Dubai	110	0.516835	0.486448
Dubai	115	0.519842	0.489997
Dubai	120	0.523732	0.493431
Dubai	125	0.525111	0.49414
Dubai	130	0.531461	0.498946
Dubai	135	0.533085	0.501173
Dubai	140	0.535659	0.503744
Dubai	145	0.536642	0.505512
Dubai	150	0.538779	0.509889
Dubai	155	0.539865	0.512519
Dubai	160	0.542821	0.515679
Dubai	165	0.544181	0.518108
Dubai	170	0.546708	0.522038
Dubai	175	0.548011	0.5238
Dubai	180	0.550447	0.526607
Dubai	185	0.551568	0.527119
Dubai	190	0.553546	0.529415
Dubai	195	0.554364	0.530692
Dubai	200	0.555647	0.532375
Dubai	205	0.556975	0.533498
Dubai	210	0.558347	0.53594
Dubai	215	0.558504	0.537028
Dubai	220	0.560131	0.53823
Dubai	225	0.560201	0.538906
Dubai	230	0.560324	0.540195
Dubai	235	0.560449	0.541255
Dubai	240	0.561893	0.542889
Dubai	245	0.56248	0.543636
Dubai	250	0.563037	0.544559
Dubai	255	0.562876	0.545425
Dubai	260	0.562722	0.545994
Dubai	265	0.56275	0.546668
Dubai	270	0.563531	0.547363
Dubai	275	0.56345	0.547889
Dubai	280	0.564214	0.548811
Dubai	285	0.564698	0.549515
Dubai	290	0.564577	0.550034
Dubai	295	0.564846	0.550186
Dubai	300	0.565424	0.55082
Dubai	305	0.565337	0.551449
Dubai	310	0.565484	0.551169
Dubai	315	0.565721	0.551551
Dubai	320	0.565757	0.551978
Dubai	325	0.565619	0.552306
Dubai	330	0.566646	0.553379
Dubai	335	0.567229	0.553978
Dubai	340	0.568032	0.554261
Dubai	345	0.568063	0.554763
Dubai	350	0.568583	0.555494
Dubai	355	0.568776	0.556014
Dubai	360	0.569021	0.55659
Dubai	365	0.569407	0.557203
Dubai	370	0.570286	0.557571
Dubai	375	0.570166	0.557515
Dubai	380	0.570487	0.557442
Dubai	385	0.570671	0.557546
Dubai	390	0.571009	0.558131
Dubai	395	0.571472	0.558497
Dubai	400	0.571737	0.559079
Dubai	405	0.572229	0.559419
Dubai	410	0.573003	0.560145
Dubai	415	0.574415	0.560712
Dubai	420	0.574938	0.561094
Dubai	425	0.575591	0.561507
Dubai	430	0.576884	0.562187
Dubai	435	0.577622	0.562797
Dubai	440	0.578831	0.563803
Dubai	445	0.579683	0.564748
Dubai	450	0.580902	0.565568
Dubai	455	0.581346	0.565837
Dubai	460	0.582027	0.566527
Dubai	465	0.582849	0.567054
Dubai	470	0.584024	0.567712
Dubai	475	0.584503	0.568062
Dubai	480	0.585546	0.568376
Dubai	485	0.585987	0.568565
Dubai	490	0.587174	0.569288
Dubai	495	0.587788	0.569893
Dubai	500	0.58916	0.570467
Helsinki	5	0.0904712	0.115101
Helsinki	10	0.175282	0.201548
Helsinki	15	0.209188	0.194102
Helsinki	20	0.241141	0.214596
Helsinki	25	0.243404	0.224006
Helsinki	30	0.252109	0.238304
Helsinki	35	0.252154	0.246284
Helsinki	40	0.269574	0.255225
Helsinki	45	0.269964	0.256015
Helsinki	50	0.279837	0.263119
Helsinki	55	0.282606	0.260693
Helsinki	60	0.296138	0.272881
Helsinki	65	0.298672	0.276911
Helsinki	70	0.305502	0.282421
Helsinki	75	0.306269	0.27767
Helsinki	80	0.310885	0.283486
Helsinki	85	0.31367	0.284386
Helsinki	90	0.317187	0.290182
Helsinki	95	0.319481	0.293912
Helsinki	100	0.327593	0.302146
Helsinki	105	0.328661	0.304357
Helsinki	110	0.328761	0.308205
Helsinki	115	0.32719	0.309054
Helsinki	120	0.33031	0.313733
Helsinki	125	0.33076	0.315833
Helsinki	130	0.332696	0.319411
Helsinki	135	0.334663	0.32365
Helsinki	140	0.33702	0.328425
Helsinki	145	0.338881	0.33086
Helsinki	150	0.340181	0.334748
Helsinki	155	0.340547	0.336958
Helsinki	160	0.341116	0.33765
Helsinki	165	0.339359	0.339772
Helsinki	170	0.345405	0.343837
Helsinki	175	0.347764	0.345121
Helsinki	180	0.349157	0.34789
Helsinki	185	0.351135	0.349527
Helsinki	190	0.351394	0.352819
Helsinki	195	0.350433	0.353825
Helsinki	200	0.352439	0.356631
Helsinki	205	0.352966	0.358847
Helsinki	210	0.354616	0.360939
Helsinki	215	0.355869	0.362813
Helsinki	220	0.356872	0.364595
Helsinki	225	0.357482	0.364469
Helsinki	230	0.359582	0.366634
Helsinki	235	0.358993	0.366881
Helsinki	240	0.360124	0.367667
Helsinki	245	0.361435	0.370054
Helsinki	250	0.364041	0.372133
Helsinki	255	0.365164	0.372897
Helsinki	260	0.366704	0.374503
Helsinki	265	0.368201	0.375459
Helsinki	270	0.37091	0.378171
Helsinki	275	0.373683	0.380322
Helsinki	280	0.375204	0.382328
Helsinki	285	0.37679	0.383678
Helsinki	290	0.378629	0.384894
Helsinki	295	0.380075	0.3869
Helsinki	300	0.38199	0.387333
Helsinki	305	0.382681	0.387627
Helsinki	310	0.383874	0.38901
Helsinki	315	0.384405	0.389705
Helsinki	320	0.383894	0.390155
Helsinki	325	0.384527	0.39043
Helsinki	330	0.385618	0.39083
Helsinki	335	0.386365	0.391411
Helsinki	340	0.388153	0.391374
Helsinki	345	0.388552	0.39117
Helsinki	350	0.38868	0.390966
Helsinki	355	0.389344	0.390382
Helsinki	360	0.391239	0.39061
Helsinki	365	0.392303	0.391205
Helsinki	370	0.39419	0.390987
Helsinki	375	0.395276	0.39069
Helsinki	380	0.395655	0.389559
Helsinki	385	0.396201	0.389354
Helsinki	390	0.396511	0.389201
Helsinki	395	0.397055	0.38909
Helsinki	400	0.398406	0.388404
Helsinki	405	0.399223	0.388105
Helsinki	410	0.400232	0.388479
Helsinki	415	0.401289	0.388674
Helsinki	420	0.402322	0.388347
Helsinki	425	0.402658	0.388282
Helsinki	430	0.403791	0.38798
Helsinki	435	0.404198	0.388109
Helsinki	440	0.404969	0.388417
Helsinki	445	0.405922	0.388417
Helsinki	450	0.406503	0.388898
Helsinki	455	0.40728	0.389134
Helsinki	460	0.408004	0.38998
Helsinki	465	0.408246	0.389848
Helsinki	470	0.408504	0.389797
Helsinki	475	0.409197	0.389813
Helsinki	480	0.409027	0.389681
Helsinki	485	0.408988	0.389789
Helsinki	490	0.408709	0.389894
Helsinki	495	0.408969	0.389903
Helsinki	500	0.409048	0.389933
Hong Kong	5	0.0924962	0.0865703
Hong Kong	10	0.13477	0.152061
Hong Kong	15	0.169102	0.163678
Hong Kong	20	0.203293	0.193771
Hong Kong	25	0.216624	0.197983
Hong Kong	30	0.232582	0.210191
Hong Kong	35	0.240877	0.211642
Hong Kong	40	0.246126	0.223307
Hong Kong	45	0.238921	0.22568
Hong Kong	50	0.242542	0.230738
Hong Kong	55	0.247701	0.236072
Hong Kong	60	0.251732	0.241831
Hong Kong	65	0.251276	0.246288
Hong Kong	70	0.258623	0.255022
Hong Kong	75	0.261926	0.261811
Hong Kong	80	0.27129	0.270424
Hong Kong	85	0.276777	0.274825
Hong Kong	90	0.284677	0.285391
Hong Kong	95	0.287566	0.287288
Hong Kong	100	0.291562	0.294844
Hong Kong	105	0.297255	0.300272
Hong Kong	110	0.308052	0.316715
Hong Kong	115	0.310983	0.320293
Hong Kong	120	0.316125	0.32436
Hong Kong	125	0.314454	0.323385
Hong Kong	130	0.310918	0.323557
Hong Kong	135	0.311736	0.322704
Hong Kong	140	0.312904	0.316843
Hong Kong	145	0.312175	0.317227
Hong Kong	150	0.3131	0.318589
Hong Kong	155	0.314782	0.321208
Hong Kong	160	0.316079	0.324727
Hong Kong	165	0.316648	0.327555
Hong Kong	170	0.318635	0.330626
Hong Kong	175	0.32045	0.334235
Hong Kong	180	0.325182	0.338525
Hong Kong	185	0.3263	0.340315
Hong Kong	190	0.329365	0.342895
Hong Kong	195	0.330715	0.345755
Hong Kong	200	0.333133	0.346818
Hong Kong	205	0.333314	0.347127
Hong Kong	210	0.331801	0.349594
Hong Kong	215	0.332448	0.349487
Hong Kong	220	0.334115	0.351192
Hong Kong	225	0.333254	0.352733
Hong Kong	230	0.334363	0.351955
Hong Kong	235	0.333768	0.350147
Hong Kong	240	0.33342	0.350169
Hong Kong	245	0.333893	0.349625
Hong Kong	250	0.335163	0.351469
Hong Kong	255	0.336793	0.353339
Hong Kong	260	0.337947	0.353439
Hong Kong	265	0.341126	0.35626
Hong Kong	270	0.341496	0.357726
Hong Kong	275	0.341635	0.359244
Hong Kong	280	0.342094	0.360899
Hong Kong	285	0.3423	0.362346
Hong Kong	290	0.342487	0.363491
Hong Kong	295	0.343826	0.365326
Hong Kong	300	0.34362	0.368367
Hong Kong	305	0.344092	0.369483
Hong Kong	310	0.345428	0.371457
Hong Kong	315	0.345817	0.372201
Hong Kong	320	0.346459	0.374078
Hong Kong	325	0.346597	0.374094
Hong Kong	330	0.346701	0.37443
Hong Kong	335	0.347187	0.375339
Hong Kong	340	0.348859	0.376624
Hong Kong	345	0.349388	0.376714
Hong Kong	350	0.350203	0.378549
Hong Kong	355	0.351206	0.379677
Hong Kong	360	0.350354	0.380596
Hong Kong	365	0.350374	0.380258
Hong Kong	370	0.351155	0.381097
Hong Kong	375	0.352922	0.382079
Hong Kong	380	0.354335	0.383547
Hong Kong	385	0.355432	0.384242
Hong Kong	390	0.357199	0.385087
Hong Kong	395	0.358751	0.385244
Hong Kong	400	0.360042	0.386752
Hong Kong	405	0.360813	0.387048
Hong Kong	410	0.362796	0.388452
Hong Kong	415	0.364101	0.389912
Hong Kong	420	0.365818	0.391077
Hong Kong	425	0.366151	0.391687
Hong Kong	430	0.367289	0.392627
Hong Kong	435	0.368568	0.392911
Hong Kong	440	0.370651	0.39346
Hong Kong	445	0.371603	0.393355
Hong Kong	450	0.372338	0.393605
Hong Kong	455	0.372972	0.393446
Hong Kong	460	0.374342	0.393271
Hong Kong	465	0.374953	0.393254
Hong Kong	470	0.376201	0.39274
Hong Kong	475	0.376632	0.39228
Hong Kong	480	0.37737	0.392525
Hong Kong	485	0.378462	0.392245
Hong Kong	490	0.378706	0.391641
Hong Kong	495	0.379579	0.391093
Hong Kong	500	0.380008	0.390429
Jakarta	5	0.0666919	0.0900636
Jakarta	10	0.187603	0.180599
Jakarta	15	0.252479	0.219269
Jakarta	20	0.305823	0.260082
Jakarta	25	0.326414	0.280567
Jakarta	30	0.346698	0.29599
Jakarta	35	0.354252	0.29932
Jakarta	40	0.364163	0.307823
Jakarta	45	0.362435	0.309494
Jakarta	50	0.372001	0.320388
Jakarta	55	0.374063	0.322775
Jakarta	60	0.382076	0.330532
Jakarta	65	0.383908	0.333081
Jakarta	70	0.38904	0.340594
Jakarta	75	0.392691	0.343054
Jakarta	80	0.396609	0.347723
Jakarta	85	0.399563	0.350048
Jakarta	90	0.40607	0.35519
Jakarta	95	0.407342	0.355609
Jakarta	100	0.409405	0.357707
Jakarta	105	0.410969	0.358531
Jakarta	110	0.413415	0.360788
Jakarta	115	0.415207	0.361398
Jakarta	120	0.41878	0.362401
Jakarta	125	0.419972	0.363079
Jakarta	130	0.420342	0.364013
Jakarta	135	0.420044	0.363997
Jakarta	140	0.42193	0.366962
Jakarta	145	0.422642	0.367905
Jakarta	150	0.423505	0.37016
Jakarta	155	0.423692	0.370243
Jakarta	160	0.424909	0.371129
Jakarta	165	0.424936	0.371453
Jakarta	170	0.426734	0.373579
Jakarta	175	0.426285	0.373073
Jakarta	180	0.426409	0.374126
Jakarta	185	0.427483	0.374377
Jakarta	190	0.42963	0.377086
Jakarta	195	0.430669	0.377969
Jakarta	200	0.432159	0.37942
Jakarta	205	0.433794	0.38055
Jakarta	210	0.434625	0.382381
Jakarta	215	0.435573	0.383578
Jakarta	220	0.437213	0.38452
Jakarta	225	0.437667	0.385231
Jakarta	230	0.43994	0.387042
Jakarta	235	0.440852	0.387989
Jakarta	240	0.442178	0.389929
Jakarta	245	0.44361	0.391585
Jakarta	250	0.444213	0.392879
Jakarta	255	0.445055	0.393853
Jakarta	260	0.446503	0.395554
Jakarta	265	0.447168	0.396138
Jakarta	270	0.447754	0.397362
Jakarta	275	0.448282	0.397944
Jakarta	280	0.449187	0.398209
Jakarta	285	0.44982	0.398185
Jakarta	290	0.45086	0.398891
Jakarta	295	0.451337	0.399282
Jakarta	300	0.452341	0.399689
Jakarta	305	0.453269	0.400063
Jakarta	310	0.454181	0.400247
Jakarta	315	0.454821	0.400581
Jakarta	320	0.455697	0.401855
Jakarta	325	0.456496	0.40195
Jakarta	330	0.45774	0.402585
Jakarta	335	0.458266	0.402944
Jakarta	340	0.45853	0.403183
Jakarta	345	0.459027	0.40374
Jakarta	350	0.459663	0.404333
Jakarta	355	0.460397	0.404752
Jakarta	360	0.461442	0.405322
Jakarta	365	0.462272	0.405618
Jakarta	370	0.462695	0.406085
Jakarta	375	0.462943	0.406125
Jakarta	380	0.463873	0.406898
Jakarta	385	0.464548	0.407228
Jakarta	390	0.464908	0.407768
Jakarta	395	0.465088	0.408019
Jakarta	400	0.465928	0.408458
Jakarta	405	0.466357	0.408601
Jakarta	410	0.467057	0.409651
Jakarta	415	0.467205	0.409978
Jakarta	420	0.467684	0.410641
Jakarta	425	0.467825	0.410732
Jakarta	430	0.468018	0.41128
Jakarta	435	0.468437	0.411658
Jakarta	440	0.469044	0.412326
Jakarta	445	0.469317	0.412465
Jakarta	450	0.469932	0.413155
Jakarta	455	0.470179	0.413409
Jakarta	460	0.470731	0.414083
Jakarta	465	0.471071	0.414481
Jakarta	470	0.471634	0.415223
Jakarta	475	0.47197	0.41559
Jakarta	480	0.47238	0.41619
Jakarta	485	0.472454	0.416334
Jakarta	490	0.472466	0.416745
Jakarta	495	0.472472	0.416757
Jakarta	500	0.472887	0.416974
Kuala Lumpur	5	0.0829767	0.0871618
Kuala Lumpur	10	0.201541	0.183499
Kuala Lumpur	15	0.240737	0.201045
Kuala Lumpur	20	0.262932	0.228873
Kuala Lumpur	25	0.270183	0.24383
Kuala Lumpur	30	0.2974	0.263924
Kuala Lumpur	35	0.314316	0.285535
Kuala Lumpur	40	0.331997	0.296638
Kuala Lumpur	45	0.339361	0.298471
Kuala Lumpur	50	0.339589	0.302689
Kuala Lumpur	55	0.340389	0.305512
Kuala Lumpur	60	0.346692	0.308605
Kuala Lumpur	65	0.348313	0.311242
Kuala Lumpur	70	0.354507	0.318923
Kuala Lumpur	75	0.352866	0.32321
Kuala Lumpur	80	0.355386	0.326438
Kuala Lumpur	85	0.358067	0.329228
Kuala Lumpur	90	0.365512	0.335401
Kuala Lumpur	95	0.370216	0.338384
Kuala Lumpur	100	0.372985	0.336063
Kuala Lumpur	105	0.371726	0.334595
Kuala Lumpur	110	0.376437	0.334991
Kuala Lumpur	115	0.376991	0.332937
Kuala Lumpur	120	0.378514	0.332237
Kuala Lumpur	125	0.379049	0.33008
Kuala Lumpur	130	0.381432	0.331274
Kuala Lumpur	135	0.382538	0.330857
Kuala Lumpur	140	0.381475	0.332413
Kuala Lumpur	145	0.381828	0.333386
Kuala Lumpur	150	0.381878	0.334043
Kuala Lumpur	155	0.381706	0.335182
Kuala Lumpur	160	0.38101	0.334567
Kuala Lumpur	165	0.380453	0.336361
Kuala Lumpur	170	0.378264	0.335844
Kuala Lumpur	175	0.376819	0.335181
Kuala Lumpur	180	0.374906	0.333898
Kuala Lumpur	185	0.37436	0.333553
Kuala Lumpur	190	0.376007	0.333756
Kuala Lumpur	195	0.374806	0.332792
Kuala Lumpur	200	0.378142	0.335338
Kuala Lumpur	205	0.378507	0.334979
Kuala Lumpur	210	0.378027	0.336055
Kuala Lumpur	215	0.378617	0.336258
Kuala Lumpur	220	0.380914	0.33974
Kuala Lumpur	225	0.381403	0.339723
Kuala Lumpur	230	0.381578	0.340895
Kuala Lumpur	235	0.382451	0.340883
Kuala Lumpur	240	0.383589	0.341319
Kuala Lumpur	245	0.384213	0.342635
Kuala Lumpur	250	0.386745	0.345176
Kuala Lumpur	255	0.38812	0.346485
Kuala Lumpur	260	0.390371	0.347977
Kuala Lumpur	265	0.392424	0.350137
Kuala Lumpur	270	0.396254	0.353827
Kuala Lumpur	275	0.39803	0.355474
Kuala Lumpur	280	0.401724	0.359109
Kuala Lumpur	285	0.403532	0.361409
Kuala Lumpur	290	0.405452	0.363481
Kuala Lumpur	295	0.406411	0.364567
Kuala Lumpur	300	0.409029	0.367666
Kuala Lumpur	305	0.410635	0.368663
Kuala Lumpur	310	0.413455	0.371693
Kuala Lumpur	315	0.414606	0.37351
Kuala Lumpur	320	0.4178	0.37615
Kuala Lumpur	325	0.420071	0.377495
Kuala Lumpur	330	0.421793	0.378697
Kuala Lumpur	335	0.424265	0.380441
Kuala Lumpur	340	0.4259	0.38265
Kuala Lumpur	345	0.427001	0.383972
Kuala Lumpur	350	0.429478	0.38621
Kuala Lumpur	355	0.431345	0.387272
Kuala Lumpur	360	0.433923	0.389137
Kuala Lumpur	365	0.435122	0.389792
Kuala Lumpur	370	0.436999	0.391126
Kuala Lumpur	375	0.438347	0.39161
Kuala Lumpur	380	0.440658	0.392971
Kuala Lumpur	385	0.441844	0.39336
Kuala Lumpur	390	0.443929	0.394211
Kuala Lumpur	395	0.444558	0.394691
Kuala Lumpur	400	0.445951	0.395594
Kuala Lumpur	405	0.447407	0.396231
Kuala Lumpur	410	0.446877	0.396295
Kuala Lumpur	415	0.44796	0.396358
Kuala Lumpur	420	0.449161	0.396561
Kuala Lumpur	425	0.450515	0.396945
Kuala Lumpur	430	0.451946	0.396759
Kuala Lumpur	435	0.452295	0.396514
Kuala Lumpur	440	0.453014	0.397045
Kuala Lumpur	445	0.453931	0.398072
Kuala Lumpur	450	0.455315	0.398639
Kuala Lumpur	455	0.45615	0.398404
Kuala Lumpur	460	0.457679	0.398986
Kuala Lumpur	465	0.458204	0.399794
Kuala Lumpur	470	0.458992	0.40031
Kuala Lumpur	475	0.459993	0.400534
Kuala Lumpur	480	0.461334	0.400461
Kuala Lumpur	485	0.461996	0.400757
Kuala Lumpur	490	0.463516	0.401691
Kuala Lumpur	495	0.464523	0.402364
Kuala Lumpur	500	0.466113	0.403431
Lima	5	0.0638564	0.0815783
Lima	10	0.181259	0.17737
Lima	15	0.203218	0.192917
Lima	20	0.219506	0.208388
Lima	25	0.231157	0.21638
Lima	30	0.24455	0.229102
Lima	35	0.254226	0.23234
Lima	40	0.261714	0.23859
Lima	45	0.261649	0.238099
Lima	50	0.26899	0.248056
Lima	55	0.268787	0.245352
Lima	60	0.269893	0.248401
Lima	65	0.268232	0.245527
Lima	70	0.269714	0.248187
Lima	75	0.268513	0.246977
Lima	80	0.273955	0.250787
Lima	85	0.276622	0.255529
Lima	90	0.278657	0.258261
Lima	95	0.280412	0.259212
Lima	100	0.282847	0.262738
Lima	105	0.283834	0.263244
Lima	110	0.28557	0.265391
Lima	115	0.286427	0.268761
Lima	120	0.288596	0.272435
Lima	125	0.290702	0.275614
Lima	130	0.293582	0.276135
Lima	135	0.295439	0.278139
Lima	140	0.296892	0.278243
Lima	145	0.297067	0.279499
Lima	150	0.299707	0.282194
Lima	155	0.300884	0.285332
Lima	160	0.302217	0.28903
Lima	165	0.303158	0.290388
Lima	170	0.30466	0.292649
Lima	175	0.306138	0.294129
Lima	180	0.307626	0.296879
Lima	185	0.309257	0.297877
Lima	190	0.312246	0.300787
Lima	195	0.311552	0.30116
Lima	200	0.312913	0.301866
Lima	205	0.312949	0.302506
Lima	210	0.314846	0.304158
Lima	215	0.315108	0.304174
Lima	220	0.315727	0.304682
Lima	225	0.315482	0.305033
Lima	230	0.316158	0.305079
Lima	235	0.316053	0.305164
Lima	240	0.315861	0.306044
Lima	245	0.315853	0.305486
Lima	250	0.31501	0.30685
Lima	255	0.315631	0.307287
Lima	260	0.316652	0.308194
Lima	265	0.316802	0.308048
Lima	270	0.317616	0.309138
Lima	275	0.318439	0.309928
Lima	280	0.320763	0.311544
Lima	285	0.322023	0.312482
Lima	290	0.324708	0.313955
Lima	295	0.325941	0.314639
Lima	300	0.327071	0.315982
Lima	305	0.327502	0.317213
Lima	310	0.329369	0.318535
Lima	315	0.329915	0.318907
Lima	320	0.330747	0.319623
Lima	325	0.330644	0.319829
Lima	330	0.330587	0.32012
Lima	335	0.330312	0.320663
Lima	340	0.330272	0.320983
Lima	345	0.329927	0.321299
Lima	350	0.32983	0.322233
Lima	355	0.329907	0.322867
Lima	360	0.330709	0.323304
Lima	365	0.330403	0.323277
Lima	370	0.330329	0.32365
Lima	375	0.33057	0.323614
Lima	380	0.331299	0.324269
Lima	385	0.331544	0.324025
Lima	390	0.331933	0.324229
Lima	395	0.332093	0.324244
Lima	400	0.332422	0.324029
Lima	405	0.332379	0.32431
Lima	410	0.332656	0.325108
Lima	415	0.332463	0.325008
Lima	420	0.332614	0.324897
Lima	425	0.33284	0.325141
Lima	430	0.333182	0.326162
Lima	435	0.333149	0.326683
Lima	440	0.333706	0.327667
Lima	445	0.33391	0.328183
Lima	450	0.334526	0.328409
Lima	455	0.33488	0.329023
Lima	460	0.335636	0.330175
Lima	465	0.335941	0.331035
Lima	470	0.33626	0.331874
Lima	475	0.336038	0.332408
Lima	480	0.336601	0.333619
Lima	485	0.336707	0.334253
Lima	490	0.336956	0.335134
Lima	495	0.336849	0.335562
Lima	500	0.337112	0.336326
London	5	0.0598662	0.0958147
London	10	0.222667	0.167716
London	15	0.24651	0.19507
London	20	0.303563	0.234661
London	25	0.327128	0.250417
London	30	0.354889	0.276405
London	35	0.372279	0.293862
London	40	0.377872	0.310956
London	45	0.385697	0.320626
London	50	0.395618	0.337435
London	55	0.399712	0.343912
London	60	0.404465	0.349417
London	65	0.404054	0.354107
London	70	0.40882	0.365517
London	75	0.410721	0.367973
London	80	0.417346	0.369629
London	85	0.417881	0.370887
London	90	0.423432	0.377899
London	95	0.426137	0.378082
London	100	0.429733	0.381767
London	105	0.43144	0.384491
London	110	0.431314	0.387616
London	115	0.43218	0.388546
London	120	0.435588	0.394523
London	125	0.43458	0.395537
London	130	0.435928	0.399374
London	135	0.437055	0.399499
London	140	0.438849	0.403042
London	145	0.439517	0.404837
London	150	0.440575	0.407906
London	155	0.442858	0.40971
London	160	0.444451	0.412828
London	165	0.445585	0.414334
London	170	0.447605	0.41703
London	175	0.449907	0.418644
London	180	0.450345	0.421728
London	185	0.451823	0.423258
London	190	0.453518	0.424111
London	195	0.454204	0.425094
London	200	0.456524	0.427039
London	205	0.457718	0.427891
London	210	0.46012	0.430403
London	215	0.460797	0.431612
London	220	0.462819	0.432845
London	225	0.463721	0.434501
London	230	0.465676	0.436193
London	235	0.466791	0.436932
London	240	0.468962	0.438738
London	245	0.469794	0.439531
London	250	0.471992	0.440967
London	255	0.472237	0.441838
London	260	0.474006	0.443692
London	265	0.474958	0.444637
London	270	0.475731	0.446219
London	275	0.475913	0.447821
London	280	0.475809	0.448849
London	285	0.475868	0.449895
London	290	0.477339	0.451694
London	295	0.477972	0.452784
London	300	0.477967	0.454067
London	305	0.478498	0.455691
London	310	0.478534	0.456513
London	315	0.478821	0.458194
London	320	0.478433	0.45881
London	325	0.478174	0.459907
London	330	0.478721	0.460712
London	335	0.478498	0.461387
London	340	0.478225	0.462018
London	345	0.478655	0.463062
London	350	0.479013	0.46407
London	355	0.478981	0.46417
London	360	0.479458	0.465079
London	365	0.478587	0.465432
London	370	0.479233	0.466426
London	375	0.479596	0.466234
London	380	0.480143	0.466521
London	385	0.479574	0.466648
London	390	0.479802	0.467356
London	395	0.479179	0.467319
London	400	0.478909	0.467259
London	405	0.478405	0.467564
London	410	0.479079	0.46721
London	415	0.478607	0.467113
London	420	0.478137	0.467121
London	425	0.477841	0.4667
London	430	0.477607	0.466319
London	435	0.477365	0.466006
London	440	0.477112	0.466286
London	445	0.476143	0.466001
London	450	0.476754	0.465517
London	455	0.47633	0.464852
London	460	0.475221	0.464898
London	465	0.474675	0.464188
London	470	0.4748	0.464113
London	475	0.474825	0.464288
London	480	0.474698	0.464266
London	485	0.474421	0.46327
London	490	0.474354	0.462718
London	495	0.473824	0.462724
London	500	0.473838	0.462775
Los Angeles	5	0.068835	0.0708793
Los Angeles	10	0.157347	0.156275
Los Angeles	15	0.198441	0.199847
Los Angeles	20	0.223231	0.21995
Los Angeles	25	0.234297	0.223557
Los Angeles	30	0.251949	0.239835
Los Angeles	35	0.26202	0.241872
Los Angeles	40	0.276425	0.257769
Los Angeles	45	0.279569	0.263214
Los Angeles	50	0.28897	0.271736
Los Angeles	55	0.291319	0.27175
Los Angeles	60	0.299038	0.277824
Los Angeles	65	0.299668	0.280707
Los Angeles	70	0.304197	0.286902
Los Angeles	75	0.302888	0.287172
Los Angeles	80	0.306302	0.292788
Los Angeles	85	0.304949	0.292701
Los Angeles	90	0.306033	0.296318
Los Angeles	95	0.306604	0.297132
Los Angeles	100	0.308645	0.300536
Los Angeles	105	0.306471	0.301192
Los Angeles	110	0.307418	0.305122
Los Angeles	115	0.306182	0.304721
Los Angeles	120	0.307191	0.307057
Los Angeles	125	0.30476	0.306375
Los Angeles	130	0.306739	0.307917
Los Angeles	135	0.30745	0.308119
Los Angeles	140	0.309605	0.3105
Los Angeles	145	0.309179	0.31088
Los Angeles	150	0.311014	0.31219
Los Angeles	155	0.311101	0.311432
Los Angeles	160	0.311544	0.311927
Los Angeles	165	0.311474	0.310925
Los Angeles	170	0.313063	0.311648
Los Angeles	175	0.313469	0.310836
Los Angeles	180	0.314704	0.311508
Los Angeles	185	0.314238	0.310908
Los Angeles	190	0.314554	0.311488
Los Angeles	195	0.314303	0.311543
Los Angeles	200	0.315544	0.312397
Los Angeles	205	0.315105	0.312298
Los Angeles	210	0.315653	0.313443
Los Angeles	215	0.31606	0.313226
Los Angeles	220	0.316729	0.313265
Los Angeles	225	0.316365	0.3135
Los Angeles	230	0.316395	0.313684
Los Angeles	235	0.316206	0.313038
Los Angeles	240	0.316525	0.313131
Los Angeles	245	0.316228	0.312534
Los Angeles	250	0.316622	0.312929
Los Angeles	255	0.316112	0.313037
Los Angeles	260	0.316004	0.31355
Los Angeles	265	0.315416	0.312797
Los Angeles	270	0.314967	0.3127
Los Angeles	275	0.31453	0.311875
Los Angeles	280	0.31452	0.311805
Los Angeles	285	0.313988	0.310897
Los Angeles	290	0.314045	0.311173
Los Angeles	295	0.313501	0.310559
Los Angeles	300	0.3135	0.310881
Los Angeles	305	0.31299	0.310411
Los Angeles	310	0.313262	0.310347
Los Angeles	315	0.312927	0.310073
Los Angeles	320	0.312764	0.310773
Los Angeles	325	0.312306	0.311037
Los Angeles	330	0.312538	0.311505
Los Angeles	335	0.312776	0.311291
Los Angeles	340	0.31356	0.311425
Los Angeles	345	0.313888	0.311373
Los Angeles	350	0.31447	0.311444
Los Angeles	355	0.313992	0.310999
Los Angeles	360	0.314412	0.311401
Los Angeles	365	0.314441	0.310907
Los Angeles	370	0.315075	0.311009
Los Angeles	375	0.31544	0.310951
Los Angeles	380	0.31571	0.311147
Los Angeles	385	0.315808	0.310898
Los Angeles	390	0.316365	0.310563
Los Angeles	395	0.316575	0.310623
Los Angeles	400	0.317047	0.311094
Los Angeles	405	0.316919	0.310957
Los Angeles	410	0.317241	0.310805
Los Angeles	415	0.317307	0.310883
Los Angeles	420	0.317557	0.310958
Los Angeles	425	0.317507	0.311001
Los Angeles	430	0.317556	0.310969
Los Angeles	435	0.317215	0.311074
Los Angeles	440	0.317345	0.310909
Los Angeles	445	0.317105	0.310592
Los Angeles	450	0.317472	0.31048
Los Angeles	455	0.317064	0.310449
Los Angeles	460	0.317074	0.310811
Los Angeles	465	0.316682	0.31076
Los Angeles	470	0.317119	0.311194
Los Angeles	475	0.316908	0.31131
Los Angeles	480	0.317188	0.311661
Los Angeles	485	0.317307	0.311571
Los Angeles	490	0.317566	0.311671
Los Angeles	495	0.317514	0.311874
Los Angeles	500	0.317414	0.31207
Manila	5	0.0668821	0.0530753
Manila	10	0.202632	0.165782
Manila	15	0.210692	0.193353
Manila	20	0.257013	0.225339
Manila	25	0.261914	0.26676
Manila	30	0.271228	0.276719
Manila	35	0.270421	0.285
Manila	40	0.266484	0.295825
Manila	45	0.269808	0.304524
Manila	50	0.279918	0.317082
Manila	55	0.273006	0.302099
Manila	60	0.287321	0.306756
Manila	65	0.291554	0.309737
Manila	70	0.290681	0.300923
Manila	75	0.285095	0.300642
Manila	80	0.283774	0.304403
Manila	85	0.283268	0.305643
Manila	90	0.274014	0.305158
Manila	95	0.274096	0.30315
Manila	100	0.266185	0.300262
Manila	105	0.262222	0.292744
Manila	110	0.258597	0.292105
Manila	115	0.259402	0.28921
Manila	120	0.260336	0.289431
Manila	125	0.257671	0.29131
Manila	130	0.256412	0.291999
Manila	135	0.252298	0.29029
Manila	140	0.245628	0.286298
Manila	145	0.246655	0.287327
Manila	150	0.244568	0.287432
Manila	155	0.240558	0.289093
Manila	160	0.235927	0.286885
Manila	165	0.232261	0.284772
Manila	170	0.224656	0.279617
Manila	175	0.223152	0.276748
Manila	180	0.222263	0.276035
Manila	185	0.219433	0.272072
Manila	190	0.213102	0.263214
Manila	195	0.208814	0.257758
Manila	200	0.206844	0.252789
Manila	205	0.204729	0.251085
Manila	210	0.205263	0.249872
Manila	215	0.202224	0.245023
Manila	220	0.200866	0.242584
Manila	225	0.198582	0.241586
Manila	230	0.199048	0.238216
Manila	235	0.198496	0.235016
Manila	240	0.19961	0.231856
Manila	245	0.201675	0.229392
Manila	250	0.203924	0.226178
Manila	255	0.203879	0.223578
Manila	260	0.20409	0.219273
Manila	265	0.205182	0.219012
Manila	270	0.205685	0.218677
Manila	275	0.207186	0.21835
Manila	280	0.209657	0.218762
Manila	285	0.211174	0.220736
Manila	290	0.213468	0.222355
Manila	295	0.214241	0.221362
Manila	300	0.218133	0.220559
Manila	305	0.222765	0.222935
Manila	310	0.225679	0.22456
Manila	315	0.227913	0.225242
Manila	320	0.23275	0.225376
Manila	325	0.235581	0.2252
Manila	330	0.239457	0.227498
Manila	335	0.242399	0.231762
Manila	340	0.246679	0.235453
Manila	345	0.251132	0.237631
Manila	350	0.255473	0.238921
Manila	355	0.258897	0.239042
Manila	360	0.263115	0.243207
Manila	365	0.268055	0.24472
Manila	370	0.27268	0.245228
Manila	375	0.274869	0.244973
Manila	380	0.278335	0.24641
Manila	385	0.281578	0.247778
Manila	390	0.282762	0.248332
Manila	395	0.28355	0.248971
Manila	400	0.28518	0.249378
Manila	405	0.285794	0.249342
Manila	410	0.286304	0.251556
Manila	415	0.287184	0.2515
Manila	420	0.288921	0.253199
Manila	425	0.290078	0.252594
Manila	430	0.290402	0.253503
Manila	435	0.289663	0.256418
Manila	440	0.292717	0.258918
Manila	445	0.292087	0.260086
Manila	450	0.292871	0.26149
Manila	455	0.293155	0.261
Manila	460	0.293881	0.260298
Manila	465	0.293791	0.262353
Manila	470	0.291877	0.26006
Manila	475	0.28784	0.257501
Manila	480	0.289349	0.258977
Manila	483	0.290123	0.260623
Mexico City	5	0.0767821	0.0827923
Mexico City	10	0.185794	0.151258
Mexico City	15	0.217789	0.182914
Mexico City	20	0.262712	0.220305
Mexico City	25	0.269947	0.228765
Mexico City	30	0.29195	0.258184
Mexico City	35	0.30358	0.260555
Mexico City	40	0.312298	0.278799
Mexico City	45	0.322028	0.281562
Mexico City	50	0.339697	0.300525
Mexico City	55	0.342862	0.310323
Mexico City	60	0.350247	0.322418
Mexico City	65	0.355595	0.327264
Mexico City	70	0.363517	0.335208
Mexico City	75	0.36737	0.34066
Mexico City	80	0.374345	0.345251
Mexico City	85	0.374786	0.350662
Mexico City	90	0.378841	0.357038
Mexico City	95	0.378944	0.361672
Mexico City	100	0.3828	0.366082
Mexico City	105	0.385398	0.367968
Mexico City	110	0.386533	0.366218
Mexico City	115	0.388093	0.366646
Mexico City	120	0.393047	0.369543
Mexico City	125	0.394359	0.372729
Mexico City	130	0.394785	0.377272
Mexico City	135	0.397774	0.382517
Mexico City	140	0.400129	0.387785
Mexico City	145	0.39942	0.389318
Mexico City	150	0.4006	0.392439
Mexico City	155	0.400873	0.394758
Mexico City	160	0.401541	0.399884
Mexico City	165	0.400067	0.402699
Mexico City	170	0.402167	0.408218
Mexico City	175	0.404053	0.410828
Mexico City	180	0.405751	0.413787
Mexico City	185	0.407824	0.416436
Mexico City	190	0.412096	0.420722
Mexico City	195	0.415117	0.423636
Mexico City	200	0.419697	0.428701
Mexico City	205	0.422637	0.43152
Mexico City	210	0.425661	0.435383
Mexico City	215	0.429489	0.437821
Mexico City	220	0.43306	0.441726
Mexico City	225	0.436152	0.443335
Mexico City	230	0.440002	0.445657
Mexico City	235	0.440336	0.447237
Mexico City	240	0.442659	0.447874
Mexico City	245	0.443768	0.448099
Mexico City	250	0.445258	0.448597
Mexico City	255	0.446566	0.449121
Mexico City	260	0.447405	0.449925
Mexico City	265	0.447522	0.450136
Mexico City	270	0.447627	0.450169
Mexico City	275	0.448214	0.450612
Mexico City	280	0.450436	0.451631
Mexico City	285	0.450665	0.452343
Mexico City	290	0.452737	0.45394
Mexico City	295	0.452419	0.453819
Mexico City	300	0.453789	0.454603
Mexico City	305	0.454796	0.454777
Mexico City	310	0.456984	0.455675
Mexico City	315	0.457778	0.455322
Mexico City	320	0.457493	0.455735
Mexico City	325	0.458385	0.456215
Mexico City	330	0.460349	0.457097
Mexico City	335	0.460987	0.458309
Mexico City	340	0.462308	0.459099
Mexico City	345	0.462144	0.45894
Mexico City	350	0.461876	0.459094
Mexico City	355	0.461861	0.459368
Mexico City	360	0.461852	0.459755
Mexico City	365	0.462696	0.460272
Mexico City	370	0.462955	0.46071
Mexico City	375	0.463298	0.460466
Mexico City	380	0.463737	0.46063
Mexico City	385	0.46438	0.46058
Mexico City	390	0.464336	0.461479
Mexico City	395	0.463851	0.461735
Mexico City	400	0.463944	0.461855
Mexico City	405	0.463222	0.462189
Mexico City	410	0.463448	0.462237
Mexico City	415	0.463627	0.46242
Mexico City	420	0.46394	0.463375
Mexico City	425	0.463435	0.463454
Mexico City	430	0.464108	0.463928
Mexico City	435	0.464388	0.464326
Mexico City	440	0.463895	0.46437
Mexico City	445	0.463777	0.464445
Mexico City	450	0.463812	0.464782
Mexico City	455	0.463879	0.465284
Mexico City	460	0.4647	0.465161
Mexico City	465	0.464508	0.465915
Mexico City	470	0.464985	0.466682
Mexico City	475	0.464891	0.467116
Mexico City	480	0.464573	0.467793
Mexico City	485	0.464551	0.468458
Mexico City	490	0.464546	0.469017
Mexico City	495	0.464396	0.469554
Mexico City	500	0.464308	0.469713
Moscow	5	0.0744341	0.070159
Moscow	10	0.18607	0.1732
Moscow	15	0.209701	0.192456
Moscow	20	0.244133	0.221925
Moscow	25	0.257866	0.229504
Moscow	30	0.277041	0.24383
Moscow	35	0.275174	0.248163
Moscow	40	0.283457	0.258876
Moscow	45	0.286331	0.259357
Moscow	50	0.288261	0.263332
Moscow	55	0.288334	0.265405
Moscow	60	0.291375	0.268839
Moscow	65	0.291709	0.267765
Moscow	70	0.294077	0.269737
Moscow	75	0.296667	0.272201
Moscow	80	0.301619	0.274724
Moscow	85	0.303745	0.275369
Moscow	90	0.308271	0.277656
Moscow	95	0.311006	0.279872
Moscow	100	0.31338	0.28097
Moscow	105	0.312741	0.279808
Moscow	110	0.313224	0.280675
Moscow	115	0.314141	0.281757
Moscow	120	0.315501	0.28333
Moscow	125	0.315874	0.284157
Moscow	130	0.316549	0.287482
Moscow	135	0.317382	0.288529
Moscow	140	0.318904	0.290322
Moscow	145	0.319945	0.290477
Moscow	150	0.321801	0.292639
Moscow	155	0.322509	0.293696
Moscow	160	0.324276	0.295108
Moscow	165	0.324095	0.295535
Moscow	170	0.324717	0.297402
Moscow	175	0.324438	0.298296
Moscow	180	0.32535	0.300069
Moscow	185	0.325451	0.299357
Moscow	190	0.326405	0.299216
Moscow	195	0.326505	0.299024
Moscow	200	0.326737	0.299394
Moscow	205	0.327138	0.299099
Moscow	210	0.327321	0.29803
Moscow	215	0.327605	0.29769
Moscow	220	0.328407	0.298066
Moscow	225	0.328453	0.297692
Moscow	230	0.32898	0.297227
Moscow	235	0.329763	0.297512
Moscow	240	0.330529	0.297942
Moscow	245	0.330667	0.297656
Moscow	250	0.331151	0.298118
Moscow	255	0.330929	0.298258
Moscow	260	0.331225	0.299179
Moscow	265	0.331051	0.299156
Moscow	270	0.331399	0.298991
Moscow	275	0.331083	0.298776
Moscow	280	0.331312	0.298818
Moscow	285	0.33076	0.299186
Moscow	290	0.331327	0.299286
Moscow	295	0.33107	0.30013
Moscow	300	0.331618	0.301462
Moscow	305	0.331647	0.300961
Moscow	310	0.332655	0.301646
Moscow	315	0.332673	0.301379
Moscow	320	0.333616	0.301113
Moscow	325	0.333464	0.299503
Moscow	330	0.334325	0.299134
Moscow	335	0.334206	0.299269
Moscow	340	0.334879	0.299445
Moscow	345	0.335866	0.300499
Moscow	350	0.336368	0.301638
Moscow	355	0.336458	0.301642
Moscow	360	0.336889	0.301591
Moscow	365	0.337295	0.302892
Moscow	370	0.337664	0.302777
Moscow	375	0.337921	0.303114
Moscow	380	0.338569	0.303774
Moscow	385	0.338698	0.303699
Moscow	390	0.33904	0.303585
Moscow	395	0.339166	0.303777
Moscow	400	0.339331	0.303779
Moscow	405	0.339222	0.303629
Moscow	410	0.339431	0.303408
Moscow	415	0.3394	0.303181
Moscow	420	0.339603	0.303249
Moscow	425	0.339456	0.303219
Moscow	430	0.339731	0.303535
Moscow	435	0.339433	0.303245
Moscow	440	0.339448	0.303643
Moscow	445	0.339523	0.303713
Moscow	450	0.339302	0.304153
Moscow	455	0.339148	0.304258
Moscow	460	0.339105	0.304792
Moscow	465	0.338874	0.304806
Moscow	470	0.339026	0.305082
Moscow	475	0.338977	0.304997
Moscow	480	0.339325	0.305231
Moscow	485	0.33907	0.305361
Moscow	490	0.339186	0.305636
Moscow	495	0.338893	0.305546
Moscow	500	0.33898	0.305606
Mumbai	5	0.0655234	0.0701228
Mumbai	10	0.207125	0.166741
Mumbai	15	0.242729	0.188563
Mumbai	20	0.287613	0.228053
Mumbai	25	0.27566	0.2498
Mumbai	30	0.304351	0.28929
Mumbai	35	0.319015	0.302768
Mumbai	40	0.337474	0.314853
Mumbai	45	0.351187	0.324084
Mumbai	50	0.364624	0.331761
Mumbai	55	0.366471	0.333212
Mumbai	60	0.373978	0.341005
Mumbai	65	0.376696	0.344634
Mumbai	70	0.384023	0.35085
Mumbai	75	0.383434	0.353139
Mumbai	80	0.386453	0.353451
Mumbai	85	0.388141	0.355335
Mumbai	90	0.38883	0.351937
Mumbai	95	0.389964	0.350664
Mumbai	100	0.393981	0.355053
Mumbai	105	0.392519	0.356389
Mumbai	110	0.389007	0.357129
Mumbai	115	0.38878	0.359517
Mumbai	120	0.388799	0.358224
Mumbai	125	0.388093	0.356552
Mumbai	130	0.384688	0.356422
Mumbai	135	0.382328	0.355123
Mumbai	140	0.382306	0.356904
Mumbai	145	0.384343	0.35926
Mumbai	150	0.38559	0.363696
Mumbai	155	0.385639	0.365788
Mumbai	160	0.389655	0.371112
Mumbai	165	0.391083	0.376746
Mumbai	170	0.392801	0.382623
Mumbai	175	0.39551	0.387687
Mumbai	180	0.39613	0.39121
Mumbai	185	0.397832	0.394508
Mumbai	190	0.39791	0.394058
Mumbai	195	0.396832	0.393371
Mumbai	200	0.396619	0.395157
Mumbai	205	0.397992	0.395872
Mumbai	210	0.397193	0.397764
Mumbai	215	0.397042	0.399327
Mumbai	220	0.397052	0.402115
Mumbai	225	0.398211	0.403794
Mumbai	230	0.398565	0.404033
Mumbai	235	0.399657	0.404938
Mumbai	240	0.400246	0.406231
Mumbai	245	0.400089	0.407739
Mumbai	250	0.399937	0.408461
Mumbai	255	0.401937	0.410081
Mumbai	260	0.402778	0.410878
Mumbai	265	0.404026	0.413171
Mumbai	270	0.404924	0.414607
Mumbai	275	0.405685	0.415361
Mumbai	280	0.405925	0.416519
Mumbai	285	0.406692	0.416198
Mumbai	290	0.406875	0.416185
Mumbai	295	0.406773	0.415311
Mumbai	300	0.408416	0.416
Mumbai	305	0.409769	0.416834
Mumbai	310	0.410481	0.418066
Mumbai	315	0.409911	0.417921
Mumbai	320	0.410407	0.417724
Mumbai	325	0.410253	0.417784
Mumbai	330	0.409888	0.415568
Mumbai	335	0.41083	0.414941
Mumbai	340	0.409948	0.41341
Mumbai	345	0.409013	0.411736
Mumbai	350	0.406393	0.409915
Mumbai	355	0.405488	0.40895
Mumbai	360	0.405378	0.408345
Mumbai	365	0.405485	0.407409
Mumbai	370	0.406664	0.40674
Mumbai	375	0.407159	0.406864
Mumbai	380	0.407498	0.407105
Mumbai	385	0.409003	0.406909
Mumbai	390	0.410853	0.408126
Mumbai	395	0.413294	0.409648
Mumbai	400	0.41628	0.412064
Mumbai	405	0.418451	0.414797
Mumbai	410	0.420112	0.416585
Mumbai	415	0.422597	0.418593
Mumbai	420	0.425836	0.420252
Mumbai	425	0.428109	0.421559
Mumbai	430	0.430054	0.423914
Mumbai	435	0.432591	0.424448
Mumbai	440	0.434904	0.427011
Mumbai	445	0.437141	0.428116
Mumbai	450	0.440079	0.42953
Mumbai	455	0.441246	0.430784
Mumbai	460	0.443562	0.431242
Mumbai	465	0.445023	0.432496
Mumbai	470	0.446188	0.433504
Mumbai	475	0.447177	0.434393
Mumbai	480	0.450198	0.437023
Mumbai	485	0.453422	0.439209
Mumbai	490	0.455454	0.441662
Mumbai	495	0.457718	0.443464
Mumbai	500	0.460409	0.445021
New Delhi	5	0.0817232	0.0750607
New Delhi	10	0.209407	0.195581
New Delhi	15	0.248851	0.226861
New Delhi	20	0.305723	0.269143
New Delhi	25	0.327575	0.28553
New Delhi	30	0.349586	0.303485
New Delhi	35	0.361131	0.311327
New Delhi	40	0.380601	0.327567
New Delhi	45	0.38808	0.331465
New Delhi	50	0.401194	0.347273
New Delhi	55	0.41081	0.354484
New Delhi	60	0.425234	0.364878
New Delhi	65	0.430189	0.369054
New Delhi	70	0.440939	0.379706
New Delhi	75	0.445898	0.383687
New Delhi	80	0.453509	0.388916
New Delhi	85	0.457653	0.393276
New Delhi	90	0.46383	0.398674
New Delhi	95	0.467127	0.402409
New Delhi	100	0.47116	0.405913
New Delhi	105	0.473707	0.409186
New Delhi	110	0.47917	0.415171
New Delhi	115	0.482211	0.418898
New Delhi	120	0.488343	0.426461
New Delhi	125	0.491164	0.430185
New Delhi	130	0.495468	0.434776
New Delhi	135	0.497959	0.436351
New Delhi	140	0.502496	0.440316
New Delhi	145	0.505895	0.442199
New Delhi	150	0.510477	0.444877
New Delhi	155	0.513496	0.446221
New Delhi	160	0.517479	0.449709
New Delhi	165	0.519759	0.451876
New Delhi	170	0.523734	0.455534
New Delhi	175	0.527153	0.457827
New Delhi	180	0.530545	0.460887
New Delhi	185	0.533813	0.463486
New Delhi	190	0.53752	0.467214
New Delhi	195	0.539991	0.469671
New Delhi	200	0.542814	0.473369
New Delhi	205	0.544943	0.476176
New Delhi	210	0.5471	0.479212
New Delhi	215	0.548649	0.480676
New Delhi	220	0.550539	0.48302
New Delhi	225	0.551632	0.484755
New Delhi	230	0.554327	0.487999
New Delhi	235	0.556191	0.489641
New Delhi	240	0.557913	0.492514
New Delhi	245	0.559436	0.494345
New Delhi	250	0.560893	0.496408
New Delhi	255	0.562479	0.498177
New Delhi	260	0.564295	0.500499
New Delhi	265	0.565334	0.502156
New Delhi	270	0.566582	0.504374
New Delhi	275	0.567608	0.506096
New Delhi	280	0.569391	0.508527
New Delhi	285	0.57028	0.509668
New Delhi	290	0.572387	0.511993
New Delhi	295	0.573828	0.513964
New Delhi	300	0.575567	0.515994
New Delhi	305	0.576682	0.51762
New Delhi	310	0.578196	0.519959
New Delhi	315	0.579409	0.521103
New Delhi	320	0.580484	0.522274
New Delhi	325	0.581561	0.523999
New Delhi	330	0.583193	0.525829
New Delhi	335	0.584013	0.526763
New Delhi	340	0.585507	0.528011
New Delhi	345	0.586341	0.529137
New Delhi	350	0.587539	0.530751
New Delhi	355	0.58854	0.53198
New Delhi	360	0.589891	0.533889
New Delhi	365	0.590922	0.534771
New Delhi	370	0.592211	0.536193
New Delhi	375	0.593428	0.53757
New Delhi	380	0.595101	0.538653
New Delhi	385	0.596046	0.539765
New Delhi	390	0.597374	0.541036
New Delhi	395	0.598466	0.542084
New Delhi	400	0.599852	0.543515
New Delhi	405	0.600584	0.544146
New Delhi	410	0.601605	0.545748
New Delhi	415	0.602089	0.546263
New Delhi	420	0.603081	0.547383
New Delhi	425	0.603978	0.548206
New Delhi	430	0.605129	0.549072
New Delhi	435	0.605853	0.549541
New Delhi	440	0.606709	0.55045
New Delhi	445	0.607225	0.550911
New Delhi	450	0.608071	0.552163
New Delhi	455	0.609005	0.553085
New Delhi	460	0.609845	0.554143
New Delhi	465	0.610332	0.55485
New Delhi	470	0.610818	0.555539
New Delhi	475	0.611379	0.55618
New Delhi	480	0.612148	0.557137
New Delhi	485	0.612495	0.557697
New Delhi	490	0.613171	0.558538
New Delhi	495	0.613675	0.559218
New Delhi	500	0.614113	0.559709
Paris	5	0.0424431	0.0569421
Paris	10	0.190721	0.159921
Paris	15	0.210942	0.18621
Paris	20	0.246735	0.241408
Paris	25	0.260392	0.246144
Paris	30	0.286314	0.274507
Paris	35	0.296689	0.283307
Paris	40	0.310065	0.296872
Paris	45	0.308859	0.306358
Paris	50	0.31866	0.313954
Paris	55	0.321529	0.320691
Paris	60	0.324929	0.33166
Paris	65	0.325656	0.340226
Paris	70	0.332249	0.352832
Paris	75	0.331925	0.359613
Paris	80	0.337584	0.37084
Paris	85	0.339908	0.374614
Paris	90	0.34266	0.376901
Paris	95	0.343652	0.377374
Paris	100	0.351442	0.386287
Paris	105	0.351927	0.387112
Paris	110	0.355823	0.392563
Paris	115	0.358965	0.394026
Paris	120	0.365705	0.398118
Paris	125	0.368948	0.399647
Paris	130	0.369981	0.401361
Paris	135	0.372452	0.4016
Paris	140	0.377023	0.404046
Paris	145	0.380866	0.405806
Paris	150	0.385517	0.407909
Paris	155	0.389528	0.405431
Paris	160	0.392846	0.407444
Paris	165	0.397941	0.407567
Paris	170	0.402579	0.408353
Paris	175	0.404056	0.409685
Paris	180	0.405878	0.409875
Paris	185	0.407549	0.410367
Paris	190	0.409831	0.412183
Paris	195	0.411506	0.413527
Paris	200	0.415833	0.415339
Paris	205	0.417169	0.416362
Paris	210	0.41914	0.418354
Paris	215	0.421239	0.418106
Paris	220	0.424717	0.420086
Paris	225	0.425196	0.420312
Paris	230	0.426506	0.421914
Paris	235	0.429666	0.423333
Paris	240	0.432907	0.425877
Paris	245	0.435986	0.427891
Paris	250	0.438409	0.430889
Paris	255	0.439601	0.431804
Paris	260	0.441932	0.433781
Paris	265	0.44512	0.43618
Paris	270	0.446797	0.438099
Paris	275	0.447199	0.438364
Paris	280	0.450171	0.441417
Paris	285	0.449713	0.442715
Paris	290	0.450204	0.444977
Paris	295	0.450711	0.446281
Paris	300	0.451634	0.448028
Paris	305	0.452626	0.449315
Paris	310	0.454038	0.451626
Paris	315	0.454656	0.452946
Paris	320	0.456166	0.45432
Paris	325	0.455665	0.454702
Paris	330	0.457033	0.456305
Paris	335	0.458354	0.458271
Paris	340	0.460227	0.460009
Paris	345	0.461238	0.46157
Paris	350	0.462741	0.462207
Paris	355	0.463431	0.463082
Paris	360	0.464116	0.464252
Paris	365	0.464531	0.465492
Paris	370	0.4655	0.467177
Paris	375	0.46571	0.4687
Paris	380	0.466982	0.470736
Paris	385	0.467446	0.471779
Paris	390	0.470402	0.473758
Paris	395	0.470883	0.474363
Paris	400	0.47223	0.476806
Paris	405	0.473719	0.478696
Paris	410	0.474683	0.480212
Paris	415	0.475083	0.481337
Paris	420	0.477816	0.484349
Paris	425	0.478973	0.484965
Paris	430	0.481758	0.486975
Paris	435	0.4835	0.487814
Paris	440	0.48571	0.487815
Paris	445	0.487478	0.488466
Paris	450	0.488503	0.488394
Paris	455	0.490204	0.488834
Paris	460	0.493902	0.49085
Paris	465	0.496118	0.490972
Paris	470	0.498079	0.492445
Paris	475	0.50009	0.492671
Paris	480	0.502795	0.492876
Paris	485	0.5041	0.493414
Paris	490	0.506549	0.494526
Paris	495	0.507908	0.495575
Paris	500	0.510048	0.497488
Rio de Janeiro	5	0.081493	0.0822471
Rio de Janeiro	10	0.195479	0.187153
[truncated: 998 more rows]

## Sheet: Figure2_ρ_Form
City	L	Urban system → Traffic dynamics	Traffic dynamics → Urban system
Bangkok	5	0.0383111	0.0633653
Bangkok	10	0.102398	0.138575
Bangkok	15	0.147494	0.190044
Bangkok	20	0.175344	0.207364
Bangkok	25	0.192337	0.21328
Bangkok	30	0.214056	0.224024
Bangkok	35	0.225714	0.227205
Bangkok	40	0.24577	0.243452
Bangkok	45	0.253561	0.245279
Bangkok	50	0.263894	0.252535
Bangkok	55	0.268683	0.255256
Bangkok	60	0.279547	0.257118
Bangkok	65	0.285327	0.256557
Bangkok	70	0.294056	0.256078
Bangkok	75	0.297557	0.256281
Bangkok	80	0.303926	0.259633
Bangkok	85	0.304003	0.259802
Bangkok	90	0.308969	0.266002
Bangkok	95	0.309855	0.267157
Bangkok	100	0.310423	0.268963
Bangkok	105	0.31002	0.270606
Bangkok	110	0.313591	0.276292
Bangkok	115	0.313106	0.276325
Bangkok	120	0.3145	0.279015
Bangkok	125	0.314633	0.278364
Bangkok	130	0.316667	0.282106
Bangkok	135	0.316449	0.282273
Bangkok	140	0.318559	0.283177
Bangkok	145	0.319933	0.283192
Bangkok	150	0.322378	0.285108
Bangkok	155	0.32281	0.285149
Bangkok	160	0.325566	0.286089
Bangkok	165	0.326812	0.287867
Bangkok	170	0.327501	0.289106
Bangkok	175	0.326554	0.287767
Bangkok	180	0.326609	0.288916
Bangkok	185	0.327394	0.289654
Bangkok	190	0.328231	0.290433
Bangkok	195	0.328512	0.290984
Bangkok	200	0.328192	0.292143
Bangkok	205	0.328052	0.293214
Bangkok	210	0.327855	0.295901
Bangkok	215	0.328069	0.296551
Bangkok	220	0.328686	0.297268
Bangkok	225	0.328738	0.297317
Bangkok	230	0.330487	0.297837
Bangkok	235	0.329891	0.297631
Bangkok	240	0.330268	0.297964
Bangkok	245	0.329652	0.298108
Bangkok	250	0.330404	0.300222
Bangkok	255	0.330506	0.301392
Bangkok	260	0.33104	0.300857
Bangkok	265	0.331969	0.301562
Bangkok	270	0.33406	0.302497
Bangkok	275	0.334472	0.303103
Bangkok	280	0.335102	0.303589
Bangkok	285	0.335238	0.303565
Bangkok	290	0.336626	0.303877
Bangkok	295	0.336617	0.304233
Bangkok	300	0.336215	0.304937
Bangkok	305	0.335677	0.305456
Bangkok	310	0.336461	0.305422
Bangkok	315	0.336283	0.306293
Bangkok	320	0.337004	0.307229
Bangkok	325	0.337209	0.307657
Bangkok	330	0.337512	0.308747
Bangkok	335	0.338054	0.308815
Bangkok	340	0.338109	0.309865
Bangkok	345	0.338938	0.310128
Bangkok	350	0.339753	0.311231
Bangkok	355	0.340371	0.311578
Bangkok	360	0.341745	0.313099
Bangkok	365	0.342243	0.313609
Bangkok	370	0.342551	0.31493
Bangkok	375	0.343109	0.315487
Bangkok	380	0.344733	0.316506
Bangkok	385	0.345485	0.316936
Bangkok	390	0.346195	0.318662
Bangkok	395	0.346746	0.319094
Bangkok	400	0.347936	0.320894
Bangkok	405	0.34856	0.321928
Bangkok	410	0.34958	0.323346
Bangkok	415	0.349673	0.324128
Bangkok	420	0.350406	0.325783
Bangkok	425	0.350938	0.326586
Bangkok	430	0.351064	0.328041
Bangkok	435	0.351276	0.329345
Bangkok	440	0.352128	0.32998
Bangkok	445	0.352868	0.330192
Bangkok	450	0.353426	0.330943
Bangkok	455	0.354003	0.331829
Bangkok	460	0.354573	0.332532
Bangkok	465	0.354969	0.333003
Bangkok	470	0.355806	0.333359
Bangkok	475	0.356452	0.334282
Bangkok	480	0.357463	0.335066
Bangkok	485	0.357981	0.335714
Bangkok	490	0.359308	0.336241
Bangkok	495	0.36019	0.336816
Bangkok	500	0.36111	0.337571
Berlin	5	0.084447	0.0796424
Berlin	10	0.164643	0.143369
Berlin	15	0.194814	0.189309
Berlin	20	0.233079	0.220544
Berlin	25	0.256375	0.245237
Berlin	30	0.299075	0.269896
Berlin	35	0.317414	0.285336
Berlin	40	0.332319	0.304533
Berlin	45	0.343645	0.313758
Berlin	50	0.362869	0.333133
Berlin	55	0.372844	0.344492
Berlin	60	0.386296	0.358771
Berlin	65	0.392226	0.370478
Berlin	70	0.397232	0.382745
Berlin	75	0.398069	0.385557
Berlin	80	0.408347	0.394162
Berlin	85	0.409589	0.398571
Berlin	90	0.418415	0.409138
Berlin	95	0.42427	0.412033
Berlin	100	0.428519	0.416357
Berlin	105	0.433861	0.421407
Berlin	110	0.438934	0.428375
Berlin	115	0.440878	0.429606
Berlin	120	0.441852	0.435546
Berlin	125	0.443755	0.438492
Berlin	130	0.444183	0.440289
Berlin	135	0.445771	0.442529
Berlin	140	0.448624	0.444524
Berlin	145	0.450921	0.447495
Berlin	150	0.452677	0.448767
Berlin	155	0.454094	0.449939
Berlin	160	0.455843	0.450097
Berlin	165	0.457252	0.450981
Berlin	170	0.459118	0.450305
Berlin	175	0.459	0.449666
Berlin	180	0.459551	0.44882
Berlin	185	0.461026	0.449386
Berlin	190	0.464324	0.450806
Berlin	195	0.464768	0.450907
Berlin	200	0.464935	0.450931
Berlin	205	0.465279	0.452447
Berlin	210	0.466474	0.454119
Berlin	215	0.466474	0.455466
Berlin	220	0.467737	0.457532
Berlin	225	0.468602	0.458186
Berlin	230	0.470987	0.461656
Berlin	235	0.472275	0.462706
Berlin	240	0.473742	0.465494
Berlin	245	0.475525	0.467357
Berlin	250	0.477395	0.46886
Berlin	255	0.47832	0.470258
Berlin	260	0.479116	0.471205
Berlin	265	0.480119	0.471295
Berlin	270	0.480304	0.47177
Berlin	275	0.481787	0.47301
Berlin	280	0.484773	0.474406
Berlin	285	0.484378	0.474364
Berlin	290	0.486251	0.474585
Berlin	295	0.486733	0.47481
Berlin	300	0.488048	0.475504
Berlin	305	0.489019	0.476081
Berlin	310	0.490626	0.477439
Berlin	315	0.491408	0.477752
Berlin	320	0.493204	0.479435
Berlin	325	0.495075	0.481087
Berlin	330	0.497521	0.481882
Berlin	335	0.499112	0.482687
Berlin	340	0.499932	0.483724
Berlin	345	0.501308	0.48456
Berlin	350	0.502341	0.48521
Berlin	355	0.502768	0.485971
Berlin	360	0.503442	0.48657
Berlin	365	0.505594	0.487815
Berlin	370	0.506648	0.488475
Berlin	375	0.506447	0.487974
Berlin	380	0.507482	0.48828
Berlin	385	0.507662	0.488233
Berlin	390	0.509768	0.489992
Berlin	395	0.509741	0.49006
Berlin	400	0.510109	0.490651
Berlin	405	0.511139	0.491123
Berlin	410	0.512057	0.491243
Berlin	415	0.512731	0.491609
Berlin	420	0.513484	0.491188
Berlin	425	0.513582	0.491898
Berlin	430	0.514206	0.492169
Berlin	435	0.513957	0.491677
Berlin	440	0.514824	0.492956
Berlin	445	0.51501	0.492652
Berlin	450	0.515565	0.492449
Berlin	455	0.515341	0.492361
Berlin	460	0.515703	0.491673
Berlin	465	0.516137	0.491158
Berlin	470	0.517562	0.491858
Berlin	475	0.517398	0.491534
Berlin	480	0.5187	0.491434
Berlin	485	0.5189	0.491254
Berlin	490	0.519183	0.491279
Berlin	495	0.519014	0.491121
Berlin	500	0.519887	0.492082
Buenos Aires	5	0.031586	0.0352964
Buenos Aires	10	0.138038	0.119426
Buenos Aires	15	0.159326	0.155997
Buenos Aires	20	0.236604	0.200758
Buenos Aires	25	0.255879	0.210576
Buenos Aires	30	0.291064	0.241678
Buenos Aires	35	0.296112	0.25378
Buenos Aires	40	0.320851	0.271724
Buenos Aires	45	0.332517	0.274684
Buenos Aires	50	0.34759	0.290998
Buenos Aires	55	0.357409	0.299037
Buenos Aires	60	0.370847	0.316846
Buenos Aires	65	0.381014	0.325531
Buenos Aires	70	0.394597	0.335581
Buenos Aires	75	0.401006	0.340284
Buenos Aires	80	0.410656	0.347701
Buenos Aires	85	0.412687	0.349885
Buenos Aires	90	0.420669	0.35546
Buenos Aires	95	0.424787	0.35728
Buenos Aires	100	0.429993	0.361678
Buenos Aires	105	0.43375	0.365647
Buenos Aires	110	0.439423	0.370783
Buenos Aires	115	0.440538	0.372041
Buenos Aires	120	0.445096	0.376118
Buenos Aires	125	0.447212	0.377623
Buenos Aires	130	0.45015	0.379828
Buenos Aires	135	0.450504	0.379282
Buenos Aires	140	0.452239	0.381013
Buenos Aires	145	0.454677	0.382677
Buenos Aires	150	0.453831	0.384166
Buenos Aires	155	0.454007	0.384436
Buenos Aires	160	0.455649	0.38527
Buenos Aires	165	0.455137	0.385769
Buenos Aires	170	0.45654	0.385455
Buenos Aires	175	0.457194	0.384833
Buenos Aires	180	0.458953	0.38599
Buenos Aires	185	0.45897	0.386064
Buenos Aires	190	0.461521	0.38786
Buenos Aires	195	0.462295	0.387143
Buenos Aires	200	0.464713	0.389075
Buenos Aires	205	0.466349	0.389422
Buenos Aires	210	0.467739	0.39155
Buenos Aires	215	0.469261	0.39297
Buenos Aires	220	0.471294	0.3948
Buenos Aires	225	0.472929	0.395293
Buenos Aires	230	0.474202	0.397375
Buenos Aires	235	0.476223	0.399186
Buenos Aires	240	0.478096	0.39997
Buenos Aires	245	0.479741	0.402181
Buenos Aires	250	0.480313	0.403322
Buenos Aires	255	0.482912	0.404719
Buenos Aires	260	0.485323	0.40748
Buenos Aires	265	0.487288	0.409455
Buenos Aires	270	0.489751	0.411941
Buenos Aires	275	0.491614	0.41279
Buenos Aires	280	0.49313	0.414631
Buenos Aires	285	0.494853	0.415141
Buenos Aires	290	0.496866	0.417421
Buenos Aires	295	0.498333	0.418298
Buenos Aires	300	0.49977	0.419527
Buenos Aires	305	0.500935	0.420409
Buenos Aires	310	0.502609	0.42099
Buenos Aires	315	0.50323	0.422209
Buenos Aires	320	0.505317	0.423705
Buenos Aires	325	0.506911	0.42429
Buenos Aires	330	0.50861	0.425329
Buenos Aires	335	0.510234	0.426746
Buenos Aires	340	0.512023	0.42877
Buenos Aires	345	0.513284	0.43
Buenos Aires	350	0.515131	0.431362
Buenos Aires	355	0.516567	0.432612
Buenos Aires	360	0.518232	0.433753
Buenos Aires	365	0.519381	0.434919
Buenos Aires	370	0.520575	0.435863
Buenos Aires	375	0.521174	0.436761
Buenos Aires	380	0.522653	0.438117
Buenos Aires	385	0.523888	0.439307
Buenos Aires	390	0.524966	0.440731
Buenos Aires	395	0.525831	0.441248
Buenos Aires	400	0.526928	0.441035
Buenos Aires	405	0.528262	0.441531
Buenos Aires	410	0.52917	0.442477
Buenos Aires	415	0.530141	0.443028
Buenos Aires	420	0.531458	0.443259
Buenos Aires	425	0.532641	0.443653
Buenos Aires	430	0.534029	0.444409
Buenos Aires	435	0.535315	0.444902
Buenos Aires	440	0.536664	0.44616
Buenos Aires	445	0.537106	0.446475
Buenos Aires	450	0.537386	0.44754
Buenos Aires	455	0.538319	0.448101
Buenos Aires	460	0.540237	0.44908
Buenos Aires	465	0.541137	0.449788
Buenos Aires	470	0.542587	0.451274
Buenos Aires	475	0.543556	0.451984
Buenos Aires	480	0.544961	0.453324
Buenos Aires	485	0.545993	0.453977
Buenos Aires	490	0.547714	0.455341
Buenos Aires	495	0.548865	0.456363
Buenos Aires	500	0.551066	0.458465
Cape Town	5	0.0215756	0.0844878
Cape Town	10	0.115651	0.146801
Cape Town	15	0.136387	0.175983
Cape Town	20	0.178317	0.188019
Cape Town	25	0.172141	0.198233
Cape Town	30	0.192401	0.203252
Cape Town	35	0.192707	0.195135
Cape Town	40	0.209444	0.20683
Cape Town	45	0.217997	0.20949
Cape Town	50	0.227949	0.208329
Cape Town	55	0.229115	0.21078
Cape Town	60	0.231906	0.218522
Cape Town	65	0.232215	0.219149
Cape Town	70	0.23536	0.218977
Cape Town	75	0.234781	0.218221
Cape Town	80	0.237287	0.220604
Cape Town	85	0.241054	0.224141
Cape Town	90	0.243749	0.232298
Cape Town	95	0.247779	0.236252
Cape Town	100	0.253606	0.243794
Cape Town	105	0.252435	0.247582
Cape Town	110	0.254243	0.253224
Cape Town	115	0.256025	0.250994
Cape Town	120	0.256262	0.256318
Cape Town	125	0.255395	0.256997
Cape Town	130	0.256082	0.25496
Cape Town	135	0.255008	0.25252
Cape Town	140	0.255968	0.250766
Cape Town	145	0.256406	0.250064
Cape Town	150	0.254352	0.248642
Cape Town	155	0.253713	0.248468
Cape Town	160	0.256047	0.251467
Cape Town	165	0.259164	0.250828
Cape Town	170	0.262981	0.253387
Cape Town	175	0.264498	0.253129
Cape Town	180	0.268263	0.254334
Cape Town	185	0.270895	0.260011
Cape Town	190	0.276844	0.262944
Cape Town	195	0.278492	0.264875
Cape Town	200	0.281624	0.263035
Cape Town	205	0.280754	0.260737
Cape Town	210	0.281677	0.261928
Cape Town	215	0.281569	0.262474
Cape Town	220	0.281095	0.265278
Cape Town	225	0.281832	0.272195
Cape Town	230	0.286519	0.278887
Cape Town	235	0.291246	0.28091
Cape Town	240	0.295049	0.279819
Cape Town	245	0.296941	0.279214
Cape Town	250	0.300167	0.280331
Cape Town	255	0.30224	0.281609
Cape Town	260	0.304148	0.28325
Cape Town	265	0.305808	0.282558
Cape Town	270	0.308724	0.284096
Cape Town	275	0.309536	0.282872
Cape Town	280	0.311092	0.280593
Cape Town	285	0.312169	0.27883
Cape Town	290	0.313039	0.280445
Cape Town	295	0.311686	0.281797
Cape Town	300	0.31153	0.283184
Cape Town	305	0.311136	0.283109
Cape Town	310	0.310766	0.28382
Cape Town	315	0.310985	0.283614
Cape Town	320	0.312551	0.285074
Cape Town	325	0.31251	0.285884
Cape Town	330	0.313313	0.286997
Cape Town	335	0.313014	0.286903
Cape Town	340	0.313591	0.287053
Cape Town	345	0.313249	0.286856
Cape Town	350	0.314863	0.2895
Cape Town	355	0.316266	0.290161
Cape Town	360	0.316914	0.291138
Cape Town	365	0.317909	0.292254
Cape Town	370	0.319446	0.293824
Cape Town	375	0.319751	0.2957
Cape Town	380	0.320873	0.298397
Cape Town	385	0.323002	0.298092
Cape Town	390	0.323817	0.298081
Cape Town	395	0.324264	0.298808
Cape Town	400	0.325625	0.297926
Cape Town	405	0.325899	0.297024
Cape Town	410	0.326233	0.295902
Cape Town	415	0.326464	0.294128
Cape Town	420	0.328866	0.292602
Cape Town	425	0.329601	0.291506
Cape Town	430	0.330174	0.289114
Cape Town	435	0.32911	0.285745
Cape Town	440	0.328889	0.282324
Cape Town	445	0.329004	0.280862
Cape Town	450	0.328759	0.277903
Cape Town	455	0.327926	0.276485
Cape Town	460	0.329137	0.27596
Cape Town	465	0.329604	0.274595
Cape Town	470	0.329613	0.273126
Cape Town	475	0.329341	0.271419
Cape Town	480	0.329789	0.269885
Cape Town	485	0.330218	0.267455
Cape Town	490	0.330718	0.265861
Cape Town	495	0.331792	0.265524
Cape Town	500	0.333025	0.264468
Chicago	5	0.0398186	0.0322722
Chicago	10	0.119968	0.141844
Chicago	15	0.165651	0.159497
Chicago	20	0.208545	0.18485
Chicago	25	0.238323	0.201764
Chicago	30	0.272073	0.226351
Chicago	35	0.285778	0.227851
Chicago	40	0.305565	0.241869
Chicago	45	0.313211	0.24279
Chicago	50	0.327233	0.249923
Chicago	55	0.33482	0.250135
Chicago	60	0.347256	0.253508
Chicago	65	0.35366	0.254157
Chicago	70	0.36055	0.259534
Chicago	75	0.36176	0.25995
Chicago	80	0.366465	0.263131
Chicago	85	0.366265	0.266641
Chicago	90	0.367641	0.270114
Chicago	95	0.36923	0.271444
Chicago	100	0.373131	0.274705
Chicago	105	0.372967	0.275242
Chicago	110	0.374569	0.279218
Chicago	115	0.375362	0.281662
Chicago	120	0.377539	0.283629
Chicago	125	0.377588	0.284451
Chicago	130	0.379149	0.287149
Chicago	135	0.379147	0.289513
Chicago	140	0.380661	0.293838
Chicago	145	0.380253	0.295571
Chicago	150	0.381857	0.2986
Chicago	155	0.380166	0.300437
Chicago	160	0.381646	0.302497
Chicago	165	0.381955	0.304125
Chicago	170	0.384237	0.306459
Chicago	175	0.385299	0.307344
Chicago	180	0.387835	0.310004
Chicago	185	0.388233	0.309749
Chicago	190	0.390733	0.312505
Chicago	195	0.390961	0.312871
Chicago	200	0.394011	0.31442
Chicago	205	0.394834	0.315933
Chicago	210	0.396954	0.318205
Chicago	215	0.398401	0.318487
Chicago	220	0.39998	0.320927
Chicago	225	0.40066	0.321629
Chicago	230	0.402747	0.323371
Chicago	235	0.403034	0.324509
Chicago	240	0.405816	0.326437
Chicago	245	0.406026	0.327561
Chicago	250	0.407826	0.329502
Chicago	255	0.409329	0.330524
Chicago	260	0.410622	0.332135
Chicago	265	0.412062	0.333315
Chicago	270	0.413591	0.335681
Chicago	275	0.41486	0.336456
Chicago	280	0.416366	0.338342
Chicago	285	0.417146	0.338648
Chicago	290	0.419295	0.339499
Chicago	295	0.42002	0.340358
Chicago	300	0.422346	0.341963
Chicago	305	0.423539	0.342149
Chicago	310	0.42558	0.343999
Chicago	315	0.42614	0.344611
Chicago	320	0.427353	0.345216
Chicago	325	0.427707	0.345795
Chicago	330	0.429011	0.346809
Chicago	335	0.429473	0.34766
Chicago	340	0.430911	0.34895
Chicago	345	0.431348	0.349918
Chicago	350	0.432392	0.352076
Chicago	355	0.432852	0.353251
Chicago	360	0.43389	0.354282
Chicago	365	0.433862	0.354894
Chicago	370	0.434756	0.356539
Chicago	375	0.435325	0.356766
Chicago	380	0.436328	0.358116
Chicago	385	0.43701	0.358932
Chicago	390	0.43758	0.360111
Chicago	395	0.437941	0.361207
Chicago	400	0.438568	0.363031
Chicago	405	0.438968	0.363997
Chicago	410	0.44035	0.365194
Chicago	415	0.441111	0.36601
Chicago	420	0.441903	0.366813
Chicago	425	0.44232	0.367615
Chicago	430	0.443822	0.369027
Chicago	435	0.444075	0.369875
Chicago	440	0.445198	0.371152
Chicago	445	0.445557	0.371725
Chicago	450	0.446933	0.372826
Chicago	455	0.447196	0.373364
Chicago	460	0.448395	0.373505
Chicago	465	0.448753	0.37358
Chicago	470	0.450472	0.374112
Chicago	475	0.45109	0.374636
Chicago	480	0.452243	0.375913
Chicago	485	0.452985	0.376446
Chicago	490	0.454405	0.377438
Chicago	495	0.454931	0.37781
Chicago	500	0.45604	0.37848
Christchurch	5	0.105962	0.0996465
Christchurch	10	0.176839	0.201237
Christchurch	15	0.252046	0.216855
Christchurch	20	0.269614	0.262507
Christchurch	25	0.280745	0.275926
Christchurch	30	0.313063	0.29972
Christchurch	35	0.3286	0.323308
Christchurch	40	0.340798	0.33994
Christchurch	45	0.347762	0.339291
Christchurch	50	0.362208	0.356101
Christchurch	55	0.363202	0.366445
Christchurch	60	0.376477	0.380129
Christchurch	65	0.383609	0.386738
Christchurch	70	0.396682	0.399678
Christchurch	75	0.403379	0.407967
Christchurch	80	0.420435	0.413864
Christchurch	85	0.428888	0.414815
Christchurch	90	0.435932	0.419092
Christchurch	95	0.437289	0.421529
Christchurch	100	0.441223	0.426741
Christchurch	105	0.442272	0.428777
Christchurch	110	0.445405	0.434902
Christchurch	115	0.447512	0.433884
Christchurch	120	0.449828	0.437723
Christchurch	125	0.451775	0.437965
Christchurch	130	0.449704	0.438688
Christchurch	135	0.448502	0.439654
Christchurch	140	0.450395	0.440524
Christchurch	145	0.448739	0.439739
Christchurch	150	0.450366	0.439038
Christchurch	155	0.448475	0.43989
Christchurch	160	0.450608	0.439196
Christchurch	165	0.450505	0.438958
Christchurch	170	0.451652	0.438113
Christchurch	175	0.453804	0.437306
Christchurch	180	0.457974	0.436953
Christchurch	185	0.46054	0.438444
Christchurch	190	0.462772	0.439033
Christchurch	195	0.465113	0.43828
Christchurch	200	0.468305	0.438513
Christchurch	205	0.469373	0.439786
Christchurch	210	0.472966	0.44262
Christchurch	215	0.475544	0.4437
Christchurch	220	0.478539	0.443433
Christchurch	225	0.481239	0.446352
Christchurch	230	0.482263	0.449035
Christchurch	235	0.484148	0.449625
Christchurch	240	0.486031	0.453967
Christchurch	245	0.485982	0.453517
Christchurch	250	0.488941	0.453961
Christchurch	255	0.489767	0.453753
Christchurch	260	0.491448	0.453004
Christchurch	265	0.490676	0.452146
Christchurch	270	0.490347	0.45176
Christchurch	275	0.491237	0.453546
Christchurch	280	0.491507	0.454894
Christchurch	285	0.492143	0.455634
Christchurch	290	0.491568	0.456456
Christchurch	295	0.491544	0.455707
Christchurch	300	0.493416	0.457984
Christchurch	305	0.49433	0.459051
Christchurch	310	0.49594	0.462461
Christchurch	315	0.496379	0.462588
Christchurch	320	0.497885	0.463694
Christchurch	325	0.498361	0.463924
Christchurch	330	0.500288	0.46611
Christchurch	335	0.501274	0.467925
Christchurch	340	0.502104	0.468212
Christchurch	345	0.503509	0.468783
Christchurch	350	0.504866	0.468739
Christchurch	355	0.505347	0.469208
Christchurch	360	0.505795	0.471346
Christchurch	365	0.506038	0.473359
Christchurch	370	0.507762	0.476182
Christchurch	375	0.508251	0.47759
Christchurch	380	0.508826	0.481043
Christchurch	385	0.510658	0.482788
Christchurch	390	0.510946	0.48567
Christchurch	395	0.511903	0.487598
Christchurch	400	0.511643	0.490265
Christchurch	405	0.513136	0.493107
Christchurch	410	0.514307	0.495346
Christchurch	415	0.514775	0.495994
Christchurch	420	0.516399	0.497263
Christchurch	425	0.516768	0.497725
Christchurch	430	0.517653	0.498425
Christchurch	435	0.518303	0.499433
Christchurch	440	0.519529	0.501137
Christchurch	445	0.519101	0.501648
Christchurch	450	0.520781	0.50232
Christchurch	455	0.520948	0.502414
Christchurch	460	0.52096	0.503471
Christchurch	465	0.521225	0.503898
Christchurch	470	0.521378	0.504796
Christchurch	475	0.522256	0.50532
Christchurch	480	0.521997	0.506672
Christchurch	485	0.522726	0.506839
Christchurch	490	0.523495	0.507072
Christchurch	495	0.52495	0.506904
Christchurch	500	0.526694	0.506545
Dubai	5	0.0244765	0.0872929
Dubai	10	0.0782337	0.15057
Dubai	15	0.113742	0.187723
Dubai	20	0.157185	0.235414
Dubai	25	0.184293	0.248253
Dubai	30	0.21894	0.271468
Dubai	35	0.227413	0.273391
Dubai	40	0.24304	0.29045
Dubai	45	0.249261	0.290573
Dubai	50	0.259034	0.297539
Dubai	55	0.265693	0.292959
Dubai	60	0.276585	0.300832
Dubai	65	0.287832	0.303699
Dubai	70	0.29822	0.30596
Dubai	75	0.309303	0.305059
Dubai	80	0.318007	0.310245
Dubai	85	0.324398	0.310813
Dubai	90	0.332512	0.318958
Dubai	95	0.334895	0.319154
Dubai	100	0.34375	0.324249
Dubai	105	0.346992	0.327052
Dubai	110	0.353626	0.333028
Dubai	115	0.356949	0.332046
Dubai	120	0.362259	0.33403
Dubai	125	0.364322	0.333077
Dubai	130	0.367313	0.33722
Dubai	135	0.369237	0.339465
Dubai	140	0.37218	0.344757
Dubai	145	0.372777	0.345566
Dubai	150	0.374504	0.348216
Dubai	155	0.375686	0.347437
Dubai	160	0.376972	0.350577
Dubai	165	0.377857	0.351058
Dubai	170	0.377006	0.353817
Dubai	175	0.377503	0.35458
Dubai	180	0.379826	0.358102
Dubai	185	0.3808	0.359148
Dubai	190	0.382393	0.360099
Dubai	195	0.382765	0.361474
Dubai	200	0.38574	0.362684
Dubai	205	0.386784	0.362963
Dubai	210	0.387346	0.363427
Dubai	215	0.388954	0.364045
Dubai	220	0.390478	0.364136
Dubai	225	0.390849	0.364534
Dubai	230	0.393678	0.365666
Dubai	235	0.394866	0.367506
Dubai	240	0.396138	0.368982
Dubai	245	0.394637	0.370885
Dubai	250	0.395768	0.371954
Dubai	255	0.395164	0.372708
Dubai	260	0.397098	0.373404
Dubai	265	0.397044	0.374329
Dubai	270	0.399119	0.375816
Dubai	275	0.398968	0.376386
Dubai	280	0.40064	0.376783
Dubai	285	0.401618	0.377612
Dubai	290	0.403632	0.379919
Dubai	295	0.404138	0.380079
Dubai	300	0.40589	0.380838
Dubai	305	0.407564	0.38192
Dubai	310	0.409953	0.382779
Dubai	315	0.410479	0.383152
Dubai	320	0.410157	0.384119
Dubai	325	0.412025	0.385251
Dubai	330	0.414267	0.38662
Dubai	335	0.415996	0.387659
Dubai	340	0.417438	0.388279
Dubai	345	0.417449	0.389175
Dubai	350	0.419533	0.389774
Dubai	355	0.421013	0.390129
Dubai	360	0.422623	0.391563
Dubai	365	0.424611	0.392183
Dubai	370	0.426374	0.393456
Dubai	375	0.426792	0.39423
Dubai	380	0.428119	0.394893
Dubai	385	0.429003	0.395503
Dubai	390	0.430919	0.396109
Dubai	395	0.431545	0.396928
Dubai	400	0.43222	0.397725
Dubai	405	0.433545	0.398236
Dubai	410	0.435495	0.398748
Dubai	415	0.436889	0.399732
Dubai	420	0.438931	0.400621
Dubai	425	0.439148	0.401551
Dubai	430	0.440539	0.402136
Dubai	435	0.441391	0.402462
Dubai	440	0.442701	0.403633
Dubai	445	0.443906	0.404072
Dubai	450	0.446015	0.404817
Dubai	455	0.446805	0.405796
Dubai	460	0.448604	0.40679
Dubai	465	0.449551	0.407726
Dubai	470	0.450754	0.408503
Dubai	475	0.452266	0.410055
Dubai	480	0.454107	0.410649
Dubai	485	0.455104	0.411674
Dubai	490	0.455539	0.412742
Dubai	495	0.456863	0.413951
Dubai	500	0.458917	0.414889
Helsinki	5	0.0389587	0.0603873
Helsinki	10	0.151869	0.165792
Helsinki	15	0.188208	0.180709
Helsinki	20	0.216367	0.214106
Helsinki	25	0.2284	0.217079
Helsinki	30	0.24731	0.224818
Helsinki	35	0.252184	0.240378
Helsinki	40	0.268295	0.2477
Helsinki	45	0.273336	0.256464
Helsinki	50	0.279639	0.266526
Helsinki	55	0.280416	0.265672
Helsinki	60	0.295796	0.277531
Helsinki	65	0.301828	0.278813
Helsinki	70	0.31015	0.283534
Helsinki	75	0.313484	0.286442
Helsinki	80	0.317546	0.288734
Helsinki	85	0.322586	0.289742
Helsinki	90	0.324849	0.290999
Helsinki	95	0.324581	0.292805
Helsinki	100	0.330439	0.29656
Helsinki	105	0.331637	0.30087
Helsinki	110	0.334025	0.30444
Helsinki	115	0.333496	0.304517
Helsinki	120	0.333123	0.308189
Helsinki	125	0.333839	0.309903
Helsinki	130	0.337254	0.313914
Helsinki	135	0.340624	0.317467
Helsinki	140	0.343899	0.32182
Helsinki	145	0.34522	0.322686
Helsinki	150	0.347524	0.324873
Helsinki	155	0.348959	0.326879
Helsinki	160	0.351741	0.329044
Helsinki	165	0.352271	0.331629
Helsinki	170	0.355968	0.337021
Helsinki	175	0.356597	0.339835
Helsinki	180	0.357167	0.342639
Helsinki	185	0.358261	0.344638
Helsinki	190	0.359023	0.348324
Helsinki	195	0.359289	0.349281
Helsinki	200	0.361643	0.351882
Helsinki	205	0.362108	0.352493
Helsinki	210	0.363571	0.354242
Helsinki	215	0.3649	0.354596
Helsinki	220	0.367302	0.356268
Helsinki	225	0.368171	0.357295
Helsinki	230	0.36936	0.359747
Helsinki	235	0.369361	0.359563
Helsinki	240	0.369588	0.361153
Helsinki	245	0.370966	0.362408
Helsinki	250	0.373264	0.364463
Helsinki	255	0.374711	0.365303
Helsinki	260	0.376002	0.366053
Helsinki	265	0.37755	0.367053
Helsinki	270	0.379779	0.369215
Helsinki	275	0.381881	0.370105
Helsinki	280	0.380999	0.371148
Helsinki	285	0.383108	0.371447
Helsinki	290	0.385013	0.371188
Helsinki	295	0.385843	0.370658
Helsinki	300	0.388323	0.371047
Helsinki	305	0.389934	0.371149
Helsinki	310	0.39069	0.371849
Helsinki	315	0.392002	0.373106
Helsinki	320	0.392444	0.37264
Helsinki	325	0.392887	0.373109
Helsinki	330	0.39376	0.373155
Helsinki	335	0.394587	0.373368
Helsinki	340	0.3961	0.374891
Helsinki	345	0.397967	0.375467
Helsinki	350	0.399798	0.375961
Helsinki	355	0.40058	0.376086
Helsinki	360	0.401806	0.376364
Helsinki	365	0.402479	0.377443
Helsinki	370	0.404194	0.377839
Helsinki	375	0.404457	0.37803
Helsinki	380	0.404832	0.377699
Helsinki	385	0.404886	0.378003
Helsinki	390	0.405745	0.378671
Helsinki	395	0.406207	0.379185
Helsinki	400	0.407222	0.378982
Helsinki	405	0.408349	0.38062
Helsinki	410	0.409392	0.381609
Helsinki	415	0.410366	0.382789
Helsinki	420	0.411965	0.383556
Helsinki	425	0.412581	0.384901
Helsinki	430	0.412946	0.38578
Helsinki	435	0.413172	0.386576
Helsinki	440	0.414094	0.387005
Helsinki	445	0.414985	0.387641
Helsinki	450	0.416096	0.3872
Helsinki	455	0.416459	0.386769
Helsinki	460	0.417514	0.387586
Helsinki	465	0.418304	0.387701
Helsinki	470	0.418574	0.388135
Helsinki	475	0.419895	0.389186
Helsinki	480	0.420546	0.389795
Helsinki	485	0.421019	0.39047
Helsinki	490	0.421585	0.390898
Helsinki	495	0.421756	0.391247
Helsinki	500	0.421965	0.391431
Hong Kong	5	0.0539556	0.0783033
Hong Kong	10	0.10982	0.108486
Hong Kong	15	0.145844	0.147512
Hong Kong	20	0.174792	0.160145
Hong Kong	25	0.188843	0.167167
Hong Kong	30	0.208126	0.192586
Hong Kong	35	0.219132	0.209184
Hong Kong	40	0.227636	0.220844
Hong Kong	45	0.232327	0.218558
Hong Kong	50	0.2412	0.2246
Hong Kong	55	0.254172	0.2353
Hong Kong	60	0.262392	0.243036
Hong Kong	65	0.271708	0.248422
Hong Kong	70	0.280816	0.251919
Hong Kong	75	0.288046	0.252736
Hong Kong	80	0.294319	0.257087
Hong Kong	85	0.29995	0.263031
Hong Kong	90	0.309118	0.271559
Hong Kong	95	0.314374	0.273123
Hong Kong	100	0.3159	0.279089
Hong Kong	105	0.317862	0.282863
Hong Kong	110	0.325226	0.288345
Hong Kong	115	0.328415	0.290485
Hong Kong	120	0.331699	0.295772
Hong Kong	125	0.333355	0.297855
Hong Kong	130	0.332893	0.299828
Hong Kong	135	0.333575	0.303712
Hong Kong	140	0.334384	0.304625
Hong Kong	145	0.336791	0.309402
Hong Kong	150	0.341602	0.313728
Hong Kong	155	0.343985	0.317986
Hong Kong	160	0.350991	0.323948
Hong Kong	165	0.354542	0.327814
Hong Kong	170	0.355457	0.33283
Hong Kong	175	0.35782	0.335626
Hong Kong	180	0.361245	0.342335
Hong Kong	185	0.364503	0.346007
Hong Kong	190	0.367919	0.350844
Hong Kong	195	0.36741	0.355624
Hong Kong	200	0.368319	0.358794
Hong Kong	205	0.368808	0.361692
Hong Kong	210	0.372655	0.366816
Hong Kong	215	0.37442	0.367005
Hong Kong	220	0.37481	0.368913
Hong Kong	225	0.374152	0.370469
Hong Kong	230	0.376299	0.372458
Hong Kong	235	0.376379	0.373314
Hong Kong	240	0.376175	0.373068
Hong Kong	245	0.376607	0.371538
Hong Kong	250	0.378122	0.373237
Hong Kong	255	0.378609	0.374894
Hong Kong	260	0.378125	0.375831
Hong Kong	265	0.378549	0.376907
Hong Kong	270	0.379798	0.378074
Hong Kong	275	0.379966	0.37803
Hong Kong	280	0.379408	0.377571
Hong Kong	285	0.37989	0.378268
Hong Kong	290	0.38007	0.379122
Hong Kong	295	0.379873	0.379469
Hong Kong	300	0.380056	0.379865
Hong Kong	305	0.380433	0.37957
Hong Kong	310	0.381525	0.380585
Hong Kong	315	0.38197	0.379834
Hong Kong	320	0.382753	0.380544
Hong Kong	325	0.383148	0.381565
Hong Kong	330	0.384997	0.382077
Hong Kong	335	0.385938	0.382753
Hong Kong	340	0.386891	0.383768
Hong Kong	345	0.387727	0.384534
Hong Kong	350	0.388644	0.38432
Hong Kong	355	0.388434	0.38454
Hong Kong	360	0.38842	0.384875
Hong Kong	365	0.38849	0.384496
Hong Kong	370	0.388543	0.38423
Hong Kong	375	0.389673	0.384244
Hong Kong	380	0.390262	0.383781
Hong Kong	385	0.391598	0.383434
Hong Kong	390	0.393898	0.384191
Hong Kong	395	0.394647	0.383638
Hong Kong	400	0.39574	0.384049
Hong Kong	405	0.396566	0.384673
Hong Kong	410	0.398104	0.384659
Hong Kong	415	0.399222	0.385411
Hong Kong	420	0.400583	0.38615
Hong Kong	425	0.402245	0.38686
Hong Kong	430	0.403441	0.387648
Hong Kong	435	0.403652	0.387527
Hong Kong	440	0.404246	0.387712
Hong Kong	445	0.404344	0.387383
Hong Kong	450	0.404709	0.387433
Hong Kong	455	0.405061	0.388166
Hong Kong	460	0.405465	0.388991
Hong Kong	465	0.405457	0.389671
Hong Kong	470	0.406099	0.389925
Hong Kong	475	0.406917	0.390427
Hong Kong	480	0.406982	0.391509
Hong Kong	485	0.407881	0.392031
Hong Kong	490	0.408937	0.392039
Hong Kong	495	0.409887	0.392404
Hong Kong	500	0.410302	0.39209
Jakarta	5	0.0439056	0.0701545
Jakarta	10	0.156191	0.163826
Jakarta	15	0.218106	0.211336
Jakarta	20	0.27615	0.256171
Jakarta	25	0.303018	0.277306
Jakarta	30	0.327879	0.298205
Jakarta	35	0.33751	0.304657
Jakarta	40	0.350269	0.313457
Jakarta	45	0.35276	0.317052
Jakarta	50	0.359756	0.325264
Jakarta	55	0.360734	0.325626
Jakarta	60	0.369251	0.33385
Jakarta	65	0.370025	0.335146
Jakarta	70	0.375394	0.340325
Jakarta	75	0.380472	0.343794
Jakarta	80	0.385883	0.346302
Jakarta	85	0.388411	0.34938
Jakarta	90	0.394119	0.352583
Jakarta	95	0.39614	0.353522
Jakarta	100	0.39844	0.356034
Jakarta	105	0.402905	0.357444
Jakarta	110	0.40638	0.361171
Jakarta	115	0.408305	0.360728
Jakarta	120	0.411446	0.364512
Jakarta	125	0.412736	0.366142
Jakarta	130	0.414384	0.368812
Jakarta	135	0.415066	0.369748
Jakarta	140	0.416206	0.372298
Jakarta	145	0.416213	0.373445
Jakarta	150	0.416457	0.376352
Jakarta	155	0.415912	0.376434
Jakarta	160	0.416742	0.377342
Jakarta	165	0.416496	0.378207
Jakarta	170	0.417446	0.379194
Jakarta	175	0.418206	0.379322
Jakarta	180	0.418902	0.380789
Jakarta	185	0.420055	0.38098
Jakarta	190	0.420619	0.381849
Jakarta	195	0.421584	0.38213
Jakarta	200	0.423018	0.38286
Jakarta	205	0.423369	0.383341
Jakarta	210	0.423624	0.38332
Jakarta	215	0.42413	0.384742
Jakarta	220	0.424433	0.386545
Jakarta	225	0.425034	0.387008
Jakarta	230	0.426517	0.388197
Jakarta	235	0.42784	0.389326
Jakarta	240	0.428866	0.390774
Jakarta	245	0.429559	0.391558
Jakarta	250	0.431401	0.393124
Jakarta	255	0.432201	0.393966
Jakarta	260	0.433797	0.394734
Jakarta	265	0.434363	0.395354
Jakarta	270	0.43577	0.396252
Jakarta	275	0.436085	0.396915
Jakarta	280	0.4378	0.397784
Jakarta	285	0.438173	0.398664
Jakarta	290	0.440103	0.399415
Jakarta	295	0.441005	0.40044
Jakarta	300	0.441794	0.401671
Jakarta	305	0.443004	0.402122
Jakarta	310	0.44415	0.403102
Jakarta	315	0.444968	0.403872
Jakarta	320	0.445212	0.404565
Jakarta	325	0.445811	0.405143
Jakarta	330	0.446704	0.406086
Jakarta	335	0.447063	0.406549
Jakarta	340	0.44726	0.407464
Jakarta	345	0.44752	0.407722
Jakarta	350	0.447618	0.408346
Jakarta	355	0.448477	0.408445
Jakarta	360	0.448424	0.409382
Jakarta	365	0.448484	0.409883
Jakarta	370	0.448915	0.410146
Jakarta	375	0.44908	0.41061
Jakarta	380	0.449578	0.411454
Jakarta	385	0.449559	0.411531
Jakarta	390	0.450301	0.41278
Jakarta	395	0.4502	0.413202
Jakarta	400	0.450409	0.413681
Jakarta	405	0.450075	0.413529
Jakarta	410	0.450271	0.41458
Jakarta	415	0.450312	0.414565
Jakarta	420	0.450978	0.414938
Jakarta	425	0.450817	0.415449
Jakarta	430	0.451701	0.416159
Jakarta	435	0.451731	0.416599
Jakarta	440	0.451562	0.417467
Jakarta	445	0.451524	0.41791
Jakarta	450	0.451629	0.418398
Jakarta	455	0.451541	0.418709
Jakarta	460	0.45189	0.419463
Jakarta	465	0.451975	0.419675
Jakarta	470	0.452325	0.419985
Jakarta	475	0.451845	0.419967
Jakarta	480	0.452124	0.420504
Jakarta	485	0.451709	0.420806
Jakarta	490	0.451572	0.420887
Jakarta	495	0.450984	0.421171
Jakarta	500	0.451215	0.421575
Kuala Lumpur	5	0.0552258	0.0709173
Kuala Lumpur	10	0.162634	0.176891
Kuala Lumpur	15	0.219227	0.198632
Kuala Lumpur	20	0.252213	0.218922
Kuala Lumpur	25	0.269454	0.22651
Kuala Lumpur	30	0.298834	0.246083
Kuala Lumpur	35	0.302815	0.259355
Kuala Lumpur	40	0.32642	0.278301
Kuala Lumpur	45	0.328917	0.278774
Kuala Lumpur	50	0.335852	0.291288
Kuala Lumpur	55	0.336451	0.302146
Kuala Lumpur	60	0.342714	0.316301
Kuala Lumpur	65	0.343509	0.317951
Kuala Lumpur	70	0.346659	0.323669
Kuala Lumpur	75	0.350146	0.325386
Kuala Lumpur	80	0.355378	0.32984
Kuala Lumpur	85	0.356917	0.333196
Kuala Lumpur	90	0.368529	0.338392
Kuala Lumpur	95	0.370789	0.33867
Kuala Lumpur	100	0.374542	0.343276
Kuala Lumpur	105	0.373998	0.34647
Kuala Lumpur	110	0.378484	0.350519
Kuala Lumpur	115	0.380123	0.351881
Kuala Lumpur	120	0.384212	0.355216
Kuala Lumpur	125	0.384672	0.354136
Kuala Lumpur	130	0.389527	0.356825
Kuala Lumpur	135	0.3922	0.359401
Kuala Lumpur	140	0.393808	0.360988
Kuala Lumpur	145	0.39519	0.361331
Kuala Lumpur	150	0.397165	0.364077
Kuala Lumpur	155	0.397145	0.364511
Kuala Lumpur	160	0.399002	0.364689
Kuala Lumpur	165	0.397035	0.36485
Kuala Lumpur	170	0.396828	0.365204
Kuala Lumpur	175	0.396325	0.365864
Kuala Lumpur	180	0.395829	0.366671
Kuala Lumpur	185	0.395697	0.367348
Kuala Lumpur	190	0.395882	0.369392
Kuala Lumpur	195	0.397435	0.369874
Kuala Lumpur	200	0.39733	0.370289
Kuala Lumpur	205	0.399841	0.370967
Kuala Lumpur	210	0.400238	0.370243
Kuala Lumpur	215	0.399433	0.370288
Kuala Lumpur	220	0.401132	0.372478
Kuala Lumpur	225	0.403068	0.373021
Kuala Lumpur	230	0.403172	0.37391
Kuala Lumpur	235	0.403867	0.37494
Kuala Lumpur	240	0.40604	0.3766
Kuala Lumpur	245	0.408171	0.378174
Kuala Lumpur	250	0.41161	0.379618
Kuala Lumpur	255	0.413768	0.38045
Kuala Lumpur	260	0.416216	0.382241
Kuala Lumpur	265	0.418252	0.383243
Kuala Lumpur	270	0.421594	0.384854
Kuala Lumpur	275	0.423028	0.385408
Kuala Lumpur	280	0.425076	0.38721
Kuala Lumpur	285	0.427595	0.389192
Kuala Lumpur	290	0.430008	0.391595
Kuala Lumpur	295	0.431133	0.392292
Kuala Lumpur	300	0.432494	0.392684
Kuala Lumpur	305	0.433959	0.393621
Kuala Lumpur	310	0.436661	0.395184
Kuala Lumpur	315	0.437935	0.395967
Kuala Lumpur	320	0.439734	0.396789
Kuala Lumpur	325	0.440721	0.397708
Kuala Lumpur	330	0.443025	0.399656
Kuala Lumpur	335	0.444272	0.401255
Kuala Lumpur	340	0.445823	0.402239
Kuala Lumpur	345	0.447752	0.40339
Kuala Lumpur	350	0.449809	0.405248
Kuala Lumpur	355	0.450918	0.406785
Kuala Lumpur	360	0.453095	0.408945
Kuala Lumpur	365	0.454342	0.410102
Kuala Lumpur	370	0.455556	0.41045
Kuala Lumpur	375	0.45753	0.411472
Kuala Lumpur	380	0.458124	0.412115
Kuala Lumpur	385	0.459735	0.413398
Kuala Lumpur	390	0.461136	0.415077
Kuala Lumpur	395	0.462903	0.416215
Kuala Lumpur	400	0.46356	0.416589
Kuala Lumpur	405	0.46443	0.417693
Kuala Lumpur	410	0.464972	0.417898
Kuala Lumpur	415	0.466319	0.418185
Kuala Lumpur	420	0.467715	0.418839
Kuala Lumpur	425	0.469028	0.418943
Kuala Lumpur	430	0.470593	0.419385
Kuala Lumpur	435	0.471318	0.419515
Kuala Lumpur	440	0.472666	0.421047
Kuala Lumpur	445	0.473465	0.420821
Kuala Lumpur	450	0.474457	0.42117
Kuala Lumpur	455	0.474876	0.421437
Kuala Lumpur	460	0.47601	0.421904
Kuala Lumpur	465	0.476506	0.421417
Kuala Lumpur	470	0.477878	0.421267
Kuala Lumpur	475	0.478353	0.422202
Kuala Lumpur	480	0.479018	0.422596
Kuala Lumpur	485	0.480102	0.42314
Kuala Lumpur	490	0.480828	0.424256
Kuala Lumpur	495	0.481537	0.425434
Kuala Lumpur	500	0.482096	0.426908
Lima	5	0.0418616	0.0606805
Lima	10	0.146625	0.160173
Lima	15	0.170002	0.170711
Lima	20	0.212408	0.194159
Lima	25	0.224474	0.199821
Lima	30	0.25294	0.213867
Lima	35	0.261254	0.220952
Lima	40	0.271019	0.232711
Lima	45	0.27489	0.234586
Lima	50	0.282062	0.239631
Lima	55	0.285618	0.240811
Lima	60	0.292772	0.243306
Lima	65	0.293514	0.240457
Lima	70	0.294202	0.244384
Lima	75	0.294233	0.243623
Lima	80	0.29682	0.245795
Lima	85	0.297783	0.246483
Lima	90	0.303179	0.252633
Lima	95	0.307316	0.252826
Lima	100	0.309051	0.255563
Lima	105	0.309195	0.25511
Lima	110	0.313586	0.258007
Lima	115	0.312849	0.260218
Lima	120	0.313721	0.264419
Lima	125	0.313355	0.266877
Lima	130	0.316764	0.27035
Lima	135	0.318196	0.272192
Lima	140	0.321653	0.27536
Lima	145	0.321307	0.278108
Lima	150	0.323589	0.281838
Lima	155	0.322789	0.282042
Lima	160	0.322488	0.285984
Lima	165	0.321839	0.286924
Lima	170	0.321983	0.289587
Lima	175	0.32175	0.290371
Lima	180	0.323077	0.292918
Lima	185	0.323426	0.293961
Lima	190	0.324846	0.296044
Lima	195	0.324124	0.296471
Lima	200	0.324222	0.298065
Lima	205	0.322983	0.298853
Lima	210	0.323002	0.299732
Lima	215	0.321359	0.299673
Lima	220	0.320902	0.301227
Lima	225	0.318849	0.301296
Lima	230	0.317644	0.301849
Lima	235	0.316268	0.301925
Lima	240	0.317396	0.302934
Lima	245	0.317353	0.303186
Lima	250	0.316863	0.304189
Lima	255	0.317084	0.305054
Lima	260	0.318496	0.306302
Lima	265	0.317958	0.306592
Lima	270	0.318983	0.308089
Lima	275	0.319054	0.309577
Lima	280	0.320466	0.310583
Lima	285	0.321247	0.312032
Lima	290	0.323319	0.314774
Lima	295	0.32467	0.315709
Lima	300	0.326257	0.31704
Lima	305	0.326845	0.318291
Lima	310	0.327604	0.319975
Lima	315	0.327836	0.320342
Lima	320	0.329498	0.320985
Lima	325	0.32932	0.321367
Lima	330	0.329048	0.322012
Lima	335	0.328904	0.322386
Lima	340	0.330256	0.323155
Lima	345	0.331475	0.32341
Lima	350	0.332524	0.323812
Lima	355	0.332942	0.324607
Lima	360	0.334201	0.324934
Lima	365	0.334604	0.325711
Lima	370	0.335523	0.327292
Lima	375	0.335984	0.328322
Lima	380	0.336875	0.328261
Lima	385	0.336397	0.328943
Lima	390	0.336768	0.329821
Lima	395	0.33692	0.329962
Lima	400	0.336865	0.329777
Lima	405	0.336456	0.330638
Lima	410	0.336152	0.331376
Lima	415	0.336062	0.331521
Lima	420	0.336381	0.331766
Lima	425	0.336551	0.332309
Lima	430	0.336632	0.333514
Lima	435	0.336764	0.334265
Lima	440	0.3376	0.335694
Lima	445	0.337324	0.335878
Lima	450	0.338002	0.336682
Lima	455	0.337845	0.337548
Lima	460	0.339225	0.338696
Lima	465	0.339585	0.339433
Lima	470	0.339467	0.340009
Lima	475	0.339007	0.340481
Lima	480	0.338897	0.340702
Lima	485	0.339043	0.341371
Lima	490	0.339078	0.342205
Lima	495	0.339175	0.342445
Lima	500	0.339666	0.343479
London	5	0.0473451	0.088561
London	10	0.167987	0.16705
London	15	0.237857	0.19949
London	20	0.308682	0.244359
London	25	0.345297	0.266492
London	30	0.376571	0.291886
London	35	0.396169	0.305815
London	40	0.411068	0.317076
London	45	0.418489	0.327869
London	50	0.430194	0.343709
London	55	0.434048	0.349914
London	60	0.442416	0.355176
London	65	0.444282	0.358646
London	70	0.446101	0.366774
London	75	0.449641	0.367934
London	80	0.457995	0.371313
London	85	0.458942	0.374274
London	90	0.466616	0.378744
London	95	0.468833	0.379083
London	100	0.471069	0.381774
London	105	0.472778	0.383272
London	110	0.475287	0.386763
London	115	0.475842	0.387359
London	120	0.48107	0.390561
London	125	0.481046	0.392605
London	130	0.483394	0.395146
London	135	0.484864	0.39629
London	140	0.487968	0.400929
London	145	0.48929	0.403155
London	150	0.490881	0.405289
London	155	0.492852	0.406388
London	160	0.495302	0.409333
London	165	0.496191	0.410795
London	170	0.498146	0.412726
London	175	0.49999	0.414606
London	180	0.501346	0.416506
London	185	0.502949	0.418551
London	190	0.505418	0.419037
London	195	0.507005	0.420155
London	200	0.509281	0.42173
London	205	0.509866	0.42253
London	210	0.512122	0.424121
London	215	0.512528	0.425288
London	220	0.51505	0.425685
London	225	0.515925	0.427307
London	230	0.517767	0.42924
London	235	0.517977	0.429491
London	240	0.520664	0.4321
London	245	0.521307	0.431843
London	250	0.523292	0.433031
London	255	0.524226	0.434425
London	260	0.526684	0.436225
London	265	0.527706	0.43725
London	270	0.529301	0.438389
London	275	0.529782	0.440161
London	280	0.531041	0.441708
London	285	0.531418	0.443185
London	290	0.532554	0.445132
London	295	0.533458	0.446533
London	300	0.535263	0.447656
London	305	0.535634	0.448878
London	310	0.536562	0.45011
London	315	0.537745	0.451846
London	320	0.538575	0.452417
London	325	0.538778	0.453501
London	330	0.539516	0.45471
London	335	0.53925	0.455736
London	340	0.539264	0.456372
London	345	0.539059	0.456878
London	350	0.539501	0.457633
London	355	0.539459	0.458248
London	360	0.540193	0.458849
London	365	0.540277	0.458956
London	370	0.540514	0.459903
London	375	0.540863	0.459953
London	380	0.54087	0.460064
London	385	0.540142	0.460198
London	390	0.540096	0.461095
London	395	0.539536	0.461086
London	400	0.539182	0.461384
London	405	0.538854	0.461478
London	410	0.539093	0.462003
London	415	0.53878	0.4622
London	420	0.53861	0.462436
London	425	0.53822	0.462137
London	430	0.538104	0.462267
London	435	0.538186	0.462399
London	440	0.538056	0.462412
London	445	0.537427	0.462202
London	450	0.537748	0.46211
London	455	0.537279	0.461881
London	460	0.536588	0.462223
London	465	0.536155	0.462317
London	470	0.536125	0.46255
London	475	0.535688	0.462718
London	480	0.535236	0.462919
London	485	0.534849	0.462639
London	490	0.534405	0.462634
London	495	0.533704	0.462568
London	500	0.533478	0.462785
Los Angeles	5	0.0222589	0.0512829
Los Angeles	10	0.0966556	0.126026
Los Angeles	15	0.125017	0.158213
Los Angeles	20	0.152742	0.179206
Los Angeles	25	0.174251	0.1904
Los Angeles	30	0.208556	0.198849
Los Angeles	35	0.222767	0.203101
Los Angeles	40	0.243792	0.220344
Los Angeles	45	0.255043	0.226346
Los Angeles	50	0.271228	0.240621
Los Angeles	55	0.274554	0.245241
Los Angeles	60	0.284165	0.253298
Los Angeles	65	0.289205	0.255162
Los Angeles	70	0.299205	0.258033
Los Angeles	75	0.302829	0.259877
Los Angeles	80	0.309431	0.266158
Los Angeles	85	0.310711	0.266326
Los Angeles	90	0.315478	0.268857
Los Angeles	95	0.31593	0.2697
Los Angeles	100	0.321057	0.272359
Los Angeles	105	0.323005	0.272909
Los Angeles	110	0.325709	0.277061
Los Angeles	115	0.326771	0.27903
Los Angeles	120	0.330128	0.281927
Los Angeles	125	0.330751	0.282266
Los Angeles	130	0.333547	0.283842
Los Angeles	135	0.333583	0.284113
Los Angeles	140	0.335843	0.285994
Los Angeles	145	0.336445	0.286741
Los Angeles	150	0.337437	0.286883
Los Angeles	155	0.336996	0.286242
Los Angeles	160	0.337304	0.286652
Los Angeles	165	0.336802	0.286525
Los Angeles	170	0.338893	0.286634
Los Angeles	175	0.338639	0.286192
Los Angeles	180	0.339449	0.286178
Los Angeles	185	0.338466	0.285351
Los Angeles	190	0.33982	0.286306
Los Angeles	195	0.339725	0.28641
Los Angeles	200	0.340131	0.287283
Los Angeles	205	0.34014	0.2864
Los Angeles	210	0.340987	0.286972
Los Angeles	215	0.341307	0.286983
Los Angeles	220	0.341826	0.287441
Los Angeles	225	0.34135	0.286407
Los Angeles	230	0.341934	0.286203
Los Angeles	235	0.341642	0.285983
Los Angeles	240	0.34157	0.286422
Los Angeles	245	0.341574	0.28551
Los Angeles	250	0.342431	0.285828
Los Angeles	255	0.342427	0.28597
Los Angeles	260	0.342964	0.286655
Los Angeles	265	0.341729	0.285776
Los Angeles	270	0.341981	0.285786
Los Angeles	275	0.3417	0.285417
Los Angeles	280	0.342323	0.286184
Los Angeles	285	0.342144	0.28594
Los Angeles	290	0.342933	0.287138
Los Angeles	295	0.342324	0.287209
Los Angeles	300	0.342858	0.287191
Los Angeles	305	0.342836	0.287428
Los Angeles	310	0.343661	0.288184
Los Angeles	315	0.344272	0.288174
Los Angeles	320	0.344779	0.28904
Los Angeles	325	0.344884	0.288569
Los Angeles	330	0.345371	0.288656
Los Angeles	335	0.344953	0.288431
Los Angeles	340	0.345966	0.288327
Los Angeles	345	0.34556	0.288572
Los Angeles	350	0.346939	0.28844
Los Angeles	355	0.346759	0.288118
Los Angeles	360	0.347263	0.288734
Los Angeles	365	0.347611	0.289088
Los Angeles	370	0.348055	0.289659
Los Angeles	375	0.347584	0.289383
Los Angeles	380	0.347862	0.289783
Los Angeles	385	0.347662	0.289638
Los Angeles	390	0.348332	0.28998
Los Angeles	395	0.348021	0.289974
Los Angeles	400	0.347748	0.290019
Los Angeles	405	0.347096	0.290429
Los Angeles	410	0.34752	0.290684
Los Angeles	415	0.347484	0.290855
Los Angeles	420	0.347775	0.291293
Los Angeles	425	0.347271	0.291605
Los Angeles	430	0.346753	0.292077
Los Angeles	435	0.346059	0.292298
Los Angeles	440	0.346628	0.293229
Los Angeles	445	0.346314	0.293357
Los Angeles	450	0.345935	0.294392
Los Angeles	455	0.345175	0.295071
Los Angeles	460	0.344681	0.295847
Los Angeles	465	0.344087	0.296355
Los Angeles	470	0.343495	0.296777
Los Angeles	475	0.342847	0.297336
Los Angeles	480	0.34247	0.29818
Los Angeles	485	0.342061	0.298517
Los Angeles	490	0.342313	0.299286
Los Angeles	495	0.341781	0.29943
Los Angeles	500	0.341594	0.300035
Manila	5	0.0957285	0.0500541
Manila	10	0.219736	0.209979
Manila	15	0.262452	0.266771
Manila	20	0.275861	0.272837
Manila	25	0.27095	0.278476
Manila	30	0.273877	0.280392
Manila	35	0.272563	0.29039
Manila	40	0.279931	0.29999
Manila	45	0.289629	0.300257
Manila	50	0.308941	0.322967
Manila	55	0.300479	0.309858
Manila	60	0.302743	0.323315
Manila	65	0.310596	0.32111
Manila	70	0.3144	0.319509
Manila	75	0.312035	0.321993
Manila	80	0.3108	0.322628
Manila	85	0.308074	0.319576
Manila	90	0.310773	0.324511
Manila	95	0.312089	0.321263
Manila	100	0.304411	0.31971
Manila	105	0.298623	0.31714
Manila	110	0.296631	0.312693
Manila	115	0.295854	0.310614
Manila	120	0.289829	0.305771
Manila	125	0.286499	0.305411
Manila	130	0.28297	0.299922
Manila	135	0.276635	0.297468
Manila	140	0.269995	0.289828
Manila	145	0.272918	0.291485
Manila	150	0.269083	0.290793
Manila	155	0.263715	0.289326
Manila	160	0.262535	0.287454
Manila	165	0.256041	0.286878
Manila	170	0.253481	0.284275
Manila	175	0.252559	0.28229
Manila	180	0.249769	0.277618
Manila	185	0.247163	0.272172
Manila	190	0.243355	0.265786
Manila	195	0.241573	0.262314
Manila	200	0.234869	0.259928
Manila	205	0.232717	0.258317
Manila	210	0.234941	0.25479
Manila	215	0.234123	0.251346
Manila	220	0.235465	0.24963
Manila	225	0.235329	0.248604
Manila	230	0.23653	0.247242
Manila	235	0.237985	0.248293
Manila	240	0.239824	0.24972
Manila	245	0.244798	0.251994
Manila	250	0.245413	0.253366
Manila	255	0.245586	0.256591
Manila	260	0.245872	0.2595
Manila	265	0.247789	0.26182
Manila	270	0.251365	0.265316
Manila	275	0.252986	0.267421
Manila	280	0.256275	0.272133
Manila	285	0.257477	0.274314
Manila	290	0.259515	0.278345
Manila	295	0.261503	0.280068
Manila	300	0.263392	0.283024
Manila	305	0.266661	0.286934
Manila	310	0.269843	0.290137
Manila	315	0.272478	0.293053
Manila	320	0.273981	0.294834
Manila	325	0.275482	0.297094
Manila	330	0.277285	0.298436
Manila	335	0.279315	0.301029
Manila	340	0.278553	0.303818
Manila	345	0.279655	0.305059
Manila	350	0.280679	0.308611
Manila	355	0.282646	0.311523
Manila	360	0.285427	0.315565
Manila	365	0.287598	0.318484
Manila	370	0.287586	0.323045
Manila	375	0.287002	0.3277
Manila	380	0.287338	0.331997
Manila	385	0.286684	0.335017
Manila	390	0.285791	0.337698
Manila	395	0.284851	0.339301
Manila	400	0.284727	0.342815
Manila	405	0.283661	0.345756
Manila	410	0.281531	0.349377
Manila	415	0.279411	0.349792
Manila	420	0.277411	0.35051
Manila	425	0.276374	0.351357
Manila	430	0.275499	0.352633
Manila	435	0.275653	0.355459
Manila	440	0.275126	0.356471
Manila	445	0.275351	0.359856
Manila	450	0.275158	0.36184
Manila	455	0.278573	0.363441
Manila	460	0.279179	0.36361
Manila	465	0.279765	0.359561
Manila	470	0.285093	0.358021
Manila	474	0.28572	0.357765
Mexico City	5	0.0872192	0.0938184
Mexico City	10	0.17151	0.139965
Mexico City	15	0.219748	0.197306
Mexico City	20	0.275969	0.228757
Mexico City	25	0.293791	0.230472
Mexico City	30	0.33745	0.259411
Mexico City	35	0.331752	0.260285
Mexico City	40	0.340056	0.272905
Mexico City	45	0.341548	0.277366
Mexico City	50	0.352547	0.293973
Mexico City	55	0.355268	0.299734
Mexico City	60	0.361783	0.30973
Mexico City	65	0.369198	0.31542
Mexico City	70	0.378229	0.325709
Mexico City	75	0.380148	0.332309
Mexico City	80	0.38791	0.339601
Mexico City	85	0.388552	0.343507
Mexico City	90	0.395063	0.348046
Mexico City	95	0.395872	0.351898
Mexico City	100	0.397946	0.354598
Mexico City	105	0.397786	0.356367
Mexico City	110	0.401633	0.360913
Mexico City	115	0.401569	0.363151
Mexico City	120	0.405519	0.368714
Mexico City	125	0.405829	0.372329
Mexico City	130	0.406501	0.377998
Mexico City	135	0.406904	0.379865
Mexico City	140	0.410821	0.387217
Mexico City	145	0.411651	0.388965
Mexico City	150	0.412091	0.394254
Mexico City	155	0.411898	0.396746
Mexico City	160	0.415228	0.401679
Mexico City	165	0.415831	0.403721
Mexico City	170	0.418234	0.405693
Mexico City	175	0.418473	0.406495
Mexico City	180	0.420701	0.409616
Mexico City	185	0.421673	0.411847
Mexico City	190	0.424674	0.414721
Mexico City	195	0.42823	0.417181
Mexico City	200	0.430843	0.419411
Mexico City	205	0.432386	0.42057
Mexico City	210	0.433874	0.422664
Mexico City	215	0.435275	0.42379
Mexico City	220	0.437533	0.425214
Mexico City	225	0.438833	0.425404
Mexico City	230	0.441068	0.42559
Mexico City	235	0.440905	0.426247
Mexico City	240	0.441056	0.42658
Mexico City	245	0.441523	0.427455
Mexico City	250	0.442539	0.427731
Mexico City	255	0.443672	0.428371
Mexico City	260	0.444929	0.428091
Mexico City	265	0.445409	0.428278
Mexico City	270	0.447267	0.429427
Mexico City	275	0.447322	0.428803
Mexico City	280	0.448288	0.42927
Mexico City	285	0.448655	0.429472
Mexico City	290	0.44914	0.43016
Mexico City	295	0.450083	0.43061
Mexico City	300	0.450883	0.431531
Mexico City	305	0.451756	0.432236
Mexico City	310	0.452366	0.432398
Mexico City	315	0.452646	0.433026
Mexico City	320	0.453689	0.433158
Mexico City	325	0.454489	0.433697
Mexico City	330	0.454604	0.434244
Mexico City	335	0.455103	0.434624
Mexico City	340	0.45669	0.435527
Mexico City	345	0.456474	0.435557
Mexico City	350	0.456759	0.436564
Mexico City	355	0.457028	0.436463
Mexico City	360	0.457581	0.437152
Mexico City	365	0.457472	0.437139
Mexico City	370	0.458005	0.438366
Mexico City	375	0.457916	0.438442
Mexico City	380	0.45853	0.439256
Mexico City	385	0.458336	0.439919
Mexico City	390	0.45907	0.440575
Mexico City	395	0.459444	0.441321
Mexico City	400	0.460191	0.442619
Mexico City	405	0.460487	0.443171
Mexico City	410	0.460587	0.444156
Mexico City	415	0.460326	0.444551
Mexico City	420	0.460826	0.445501
Mexico City	425	0.460773	0.445441
Mexico City	430	0.460779	0.445708
Mexico City	435	0.46055	0.446206
Mexico City	440	0.460746	0.447075
Mexico City	445	0.460718	0.447758
Mexico City	450	0.46028	0.448674
Mexico City	455	0.460388	0.449296
Mexico City	460	0.460948	0.449854
Mexico City	465	0.460918	0.449933
Mexico City	470	0.461797	0.450998
Mexico City	475	0.461259	0.451025
Mexico City	480	0.461155	0.451614
Mexico City	485	0.461301	0.451993
Mexico City	490	0.461369	0.452011
Mexico City	495	0.461399	0.452004
Mexico City	500	0.460901	0.451935
Moscow	5	0.0190624	0.0629822
Moscow	10	0.118201	0.134802
Moscow	15	0.146061	0.16957
Moscow	20	0.187805	0.194395
Moscow	25	0.207739	0.198942
Moscow	30	0.234043	0.212676
Moscow	35	0.241506	0.215469
Moscow	40	0.258487	0.22333
Moscow	45	0.268103	0.222467
Moscow	50	0.28069	0.225571
Moscow	55	0.284876	0.225184
Moscow	60	0.295791	0.229157
Moscow	65	0.301016	0.229951
Moscow	70	0.308854	0.234704
Moscow	75	0.311593	0.234338
Moscow	80	0.315781	0.237345
Moscow	85	0.316979	0.238152
Moscow	90	0.321385	0.240285
Moscow	95	0.324041	0.240738
Moscow	100	0.328058	0.24263
Moscow	105	0.328861	0.240661
Moscow	110	0.331349	0.242603
Moscow	115	0.333381	0.243121
Moscow	120	0.336731	0.245355
Moscow	125	0.337827	0.24564
Moscow	130	0.341814	0.247431
Moscow	135	0.342605	0.24908
Moscow	140	0.346112	0.249837
Moscow	145	0.347529	0.251166
Moscow	150	0.349185	0.253696
Moscow	155	0.349971	0.253682
Moscow	160	0.351796	0.25471
Moscow	165	0.351956	0.255454
Moscow	170	0.352541	0.256492
Moscow	175	0.352741	0.256466
Moscow	180	0.352999	0.256724
Moscow	185	0.353464	0.256339
Moscow	190	0.355008	0.257497
Moscow	195	0.355102	0.256941
Moscow	200	0.356137	0.257555
Moscow	205	0.356082	0.257555
Moscow	210	0.35679	0.25881
Moscow	215	0.356412	0.258441
Moscow	220	0.357971	0.258915
Moscow	225	0.35708	0.258544
Moscow	230	0.357937	0.259453
Moscow	235	0.35911	0.259464
Moscow	240	0.360073	0.26057
Moscow	245	0.36047	0.260506
Moscow	250	0.361753	0.261002
Moscow	255	0.362249	0.261655
Moscow	260	0.363468	0.262331
Moscow	265	0.364272	0.262027
Moscow	270	0.365267	0.262268
Moscow	275	0.365252	0.262201
Moscow	280	0.36584	0.261518
Moscow	285	0.366246	0.261403
Moscow	290	0.366293	0.261116
Moscow	295	0.366091	0.261
Moscow	300	0.366496	0.259
Moscow	305	0.366372	0.25855
Moscow	310	0.367152	0.257871
Moscow	315	0.367342	0.257737
Moscow	320	0.367384	0.257414
Moscow	325	0.367772	0.256992
Moscow	330	0.3686	0.257683
Moscow	335	0.368679	0.25875
Moscow	340	0.369921	0.259536
Moscow	345	0.370232	0.261309
Moscow	350	0.370041	0.262747
Moscow	355	0.370055	0.262544
Moscow	360	0.370549	0.262261
Moscow	365	0.370617	0.262956
Moscow	370	0.370869	0.263128
Moscow	375	0.371236	0.263568
Moscow	380	0.371664	0.264071
Moscow	385	0.371599	0.264014
Moscow	390	0.372052	0.263936
Moscow	395	0.372129	0.263505
Moscow	400	0.372269	0.263059
Moscow	405	0.372078	0.262196
Moscow	410	0.371728	0.261659
Moscow	415	0.371632	0.262019
Moscow	420	0.371689	0.261817
Moscow	425	0.371646	0.261842
Moscow	430	0.371647	0.261929
Moscow	435	0.371871	0.262082
Moscow	440	0.372022	0.261867
Moscow	445	0.371988	0.261673
Moscow	450	0.371974	0.262093
Moscow	455	0.371632	0.26197
Moscow	460	0.371936	0.262013
Moscow	465	0.371972	0.26206
Moscow	470	0.371881	0.261902
Moscow	475	0.371755	0.261825
Moscow	480	0.372022	0.261979
Moscow	485	0.371855	0.262164
Moscow	490	0.371927	0.262493
Moscow	495	0.371663	0.262577
Moscow	500	0.371834	0.262661
Mumbai	5	0.10865	0.103385
Mumbai	10	0.216377	0.203832
Mumbai	15	0.265034	0.229108
Mumbai	20	0.289562	0.267318
Mumbai	25	0.289773	0.255568
Mumbai	30	0.319252	0.275996
Mumbai	35	0.330999	0.285181
Mumbai	40	0.342197	0.295901
Mumbai	45	0.348443	0.301092
Mumbai	50	0.343608	0.319857
Mumbai	55	0.348396	0.327344
Mumbai	60	0.349045	0.338354
Mumbai	65	0.353205	0.343399
Mumbai	70	0.353143	0.345119
Mumbai	75	0.349618	0.34832
Mumbai	80	0.350388	0.350823
Mumbai	85	0.350609	0.357641
Mumbai	90	0.353461	0.361864
Mumbai	95	0.355308	0.36354
Mumbai	100	0.360292	0.366732
Mumbai	105	0.369064	0.375845
Mumbai	110	0.371429	0.379643
Mumbai	115	0.377222	0.384742
Mumbai	120	0.379768	0.384122
Mumbai	125	0.385245	0.38447
Mumbai	130	0.391343	0.391067
Mumbai	135	0.390069	0.392745
Mumbai	140	0.392971	0.399872
Mumbai	145	0.397911	0.405208
Mumbai	150	0.398764	0.409693
Mumbai	155	0.397911	0.415728
Mumbai	160	0.400619	0.4185
Mumbai	165	0.401661	0.419833
Mumbai	170	0.401195	0.421996
Mumbai	175	0.399414	0.422777
Mumbai	180	0.39878	0.422084
Mumbai	185	0.397134	0.421489
Mumbai	190	0.394041	0.420593
Mumbai	195	0.394682	0.42118
Mumbai	200	0.39296	0.422194
Mumbai	205	0.392688	0.422827
Mumbai	210	0.392135	0.422608
Mumbai	215	0.39183	0.421973
Mumbai	220	0.391382	0.422961
Mumbai	225	0.387459	0.419276
Mumbai	230	0.385306	0.417007
Mumbai	235	0.385064	0.413987
Mumbai	240	0.383581	0.411261
Mumbai	245	0.38183	0.405804
Mumbai	250	0.381825	0.403266
Mumbai	255	0.382838	0.40144
Mumbai	260	0.383243	0.400913
Mumbai	265	0.383658	0.400203
Mumbai	270	0.384626	0.400909
Mumbai	275	0.386854	0.40272
Mumbai	280	0.389478	0.404101
Mumbai	285	0.390988	0.405253
Mumbai	290	0.392572	0.403057
Mumbai	295	0.395176	0.402859
Mumbai	300	0.398681	0.404435
Mumbai	305	0.402132	0.405667
Mumbai	310	0.408397	0.4083
Mumbai	315	0.412362	0.409686
Mumbai	320	0.417436	0.41224
Mumbai	325	0.420007	0.414015
Mumbai	330	0.4234	0.416065
Mumbai	335	0.425884	0.417282
Mumbai	340	0.428275	0.417458
Mumbai	345	0.430597	0.418986
Mumbai	350	0.432469	0.419388
Mumbai	355	0.43375	0.419074
Mumbai	360	0.436836	0.419943
Mumbai	365	0.438377	0.420133
Mumbai	370	0.439413	0.421386
Mumbai	375	0.44183	0.422503
Mumbai	380	0.443635	0.424126
Mumbai	385	0.444195	0.425692
Mumbai	390	0.445097	0.426974
Mumbai	395	0.444512	0.427271
Mumbai	400	0.444629	0.428794
Mumbai	405	0.444186	0.430974
Mumbai	410	0.444514	0.431399
Mumbai	415	0.444019	0.433065
Mumbai	420	0.443922	0.436329
Mumbai	425	0.443107	0.440855
Mumbai	430	0.444554	0.444629
Mumbai	435	0.445844	0.4498
Mumbai	440	0.448933	0.458866
Mumbai	445	0.451699	0.464511
Mumbai	450	0.453928	0.467587
Mumbai	455	0.456046	0.469211
Mumbai	460	0.45775	0.473699
Mumbai	465	0.459878	0.476197
Mumbai	470	0.460362	0.478598
Mumbai	475	0.459545	0.479559
Mumbai	480	0.459537	0.479537
Mumbai	485	0.459676	0.480006
Mumbai	490	0.461846	0.483157
Mumbai	495	0.463754	0.485908
Mumbai	500	0.465478	0.487987
New Delhi	5	0.0452206	0.0581849
New Delhi	10	0.154457	0.18582
New Delhi	15	0.192742	0.208274
New Delhi	20	0.253489	0.250857
New Delhi	25	0.288099	0.267155
New Delhi	30	0.31956	0.291084
New Delhi	35	0.343616	0.298914
New Delhi	40	0.367117	0.313564
New Delhi	45	0.381377	0.32043
New Delhi	50	0.399048	0.327901
New Delhi	55	0.411995	0.334645
New Delhi	60	0.428016	0.344731
New Delhi	65	0.436532	0.349752
New Delhi	70	0.450165	0.360623
New Delhi	75	0.455511	0.362522
New Delhi	80	0.465574	0.369715
New Delhi	85	0.474546	0.373832
New Delhi	90	0.485494	0.383599
New Delhi	95	0.491291	0.387637
New Delhi	100	0.499021	0.394454
New Delhi	105	0.503323	0.397718
New Delhi	110	0.510125	0.404255
New Delhi	115	0.515337	0.407541
New Delhi	120	0.521307	0.41269
New Delhi	125	0.52604	0.41557
New Delhi	130	0.531981	0.419169
New Delhi	135	0.535969	0.421592
New Delhi	140	0.541046	0.425577
New Delhi	145	0.544759	0.426933
New Delhi	150	0.549153	0.431268
New Delhi	155	0.551744	0.434267
New Delhi	160	0.55533	0.438139
New Delhi	165	0.558202	0.440666
New Delhi	170	0.562068	0.445043
New Delhi	175	0.565532	0.447658
New Delhi	180	0.568921	0.451437
New Delhi	185	0.571126	0.452836
New Delhi	190	0.5749	0.455708
New Delhi	195	0.577163	0.457401
New Delhi	200	0.579442	0.458936
New Delhi	205	0.5814	0.460028
New Delhi	210	0.584109	0.4614
New Delhi	215	0.585525	0.46276
New Delhi	220	0.587759	0.464956
New Delhi	225	0.588793	0.465966
New Delhi	230	0.590733	0.46761
New Delhi	235	0.591793	0.468744
New Delhi	240	0.593016	0.470788
New Delhi	245	0.594242	0.472344
New Delhi	250	0.595564	0.474173
New Delhi	255	0.597053	0.475385
New Delhi	260	0.598465	0.477754
New Delhi	265	0.599621	0.478892
New Delhi	270	0.602022	0.481113
New Delhi	275	0.603332	0.482841
New Delhi	280	0.604696	0.485234
New Delhi	285	0.606197	0.486548
New Delhi	290	0.608274	0.488367
New Delhi	295	0.609509	0.490418
New Delhi	300	0.611688	0.492232
New Delhi	305	0.612942	0.493877
New Delhi	310	0.614728	0.495209
New Delhi	315	0.61634	0.496382
New Delhi	320	0.618654	0.498675
New Delhi	325	0.619947	0.499639
New Delhi	330	0.621982	0.501415
New Delhi	335	0.623283	0.502662
New Delhi	340	0.625267	0.504551
New Delhi	345	0.626721	0.505805
New Delhi	350	0.628244	0.507647
New Delhi	355	0.628984	0.508428
New Delhi	360	0.631162	0.509933
New Delhi	365	0.631926	0.510852
New Delhi	370	0.633043	0.512147
New Delhi	375	0.633949	0.513192
New Delhi	380	0.635322	0.514418
New Delhi	385	0.636408	0.515077
New Delhi	390	0.637609	0.516218
New Delhi	395	0.638581	0.517385
New Delhi	400	0.640023	0.518344
New Delhi	405	0.640845	0.518784
New Delhi	410	0.642216	0.520357
New Delhi	415	0.643006	0.52134
New Delhi	420	0.643886	0.522469
New Delhi	425	0.64463	0.522939
New Delhi	430	0.645697	0.523774
New Delhi	435	0.646565	0.524271
New Delhi	440	0.647381	0.524779
New Delhi	445	0.648219	0.525514
New Delhi	450	0.649288	0.526518
New Delhi	455	0.649903	0.527185
New Delhi	460	0.650813	0.527971
New Delhi	465	0.651484	0.528799
New Delhi	470	0.652295	0.529804
New Delhi	475	0.652668	0.530644
New Delhi	480	0.65358	0.531571
New Delhi	485	0.653873	0.532077
New Delhi	490	0.654661	0.532594
New Delhi	495	0.654943	0.53302
New Delhi	500	0.655869	0.533949
Paris	5	0.0573982	0.0707639
Paris	10	0.200846	0.174379
Paris	15	0.241392	0.201199
Paris	20	0.277112	0.249306
Paris	25	0.295414	0.257156
Paris	30	0.32283	0.286868
Paris	35	0.336726	0.29503
Paris	40	0.350894	0.304933
Paris	45	0.348633	0.317227
Paris	50	0.358986	0.324681
Paris	55	0.361581	0.330577
Paris	60	0.365517	0.340473
Paris	65	0.365331	0.346983
Paris	70	0.371	0.358109
Paris	75	0.37147	0.36414
Paris	80	0.377723	0.37461
Paris	85	0.378873	0.379555
Paris	90	0.383079	0.383273
Paris	95	0.384859	0.38365
Paris	100	0.390504	0.39392
Paris	105	0.392104	0.395616
Paris	110	0.397589	0.401189
Paris	115	0.400193	0.403478
Paris	120	0.406392	0.406636
Paris	125	0.410186	0.408187
Paris	130	0.411629	0.411239
Paris	135	0.414784	0.411864
Paris	140	0.419158	0.413748
Paris	145	0.423038	0.415975
Paris	150	0.427966	0.418077
Paris	155	0.431692	0.415664
Paris	160	0.434955	0.417738
Paris	165	0.439563	0.41795
Paris	170	0.444193	0.419071
Paris	175	0.445341	0.419748
Paris	180	0.447176	0.419633
Paris	185	0.448741	0.4206
Paris	190	0.450849	0.421893
Paris	195	0.452468	0.423426
Paris	200	0.456818	0.425325
Paris	205	0.458416	0.428037
Paris	210	0.461361	0.430998
Paris	215	0.463139	0.43127
Paris	220	0.466388	0.433052
Paris	225	0.466845	0.433375
Paris	230	0.468295	0.435412
Paris	235	0.471234	0.436873
Paris	240	0.474332	0.439117
Paris	245	0.476759	0.441442
Paris	250	0.479055	0.444456
Paris	255	0.480271	0.445998
Paris	260	0.482314	0.448286
Paris	265	0.485104	0.450507
Paris	270	0.487419	0.452826
Paris	275	0.488044	0.453749
Paris	280	0.490564	0.455949
Paris	285	0.490071	0.457279
Paris	290	0.491152	0.459437
Paris	295	0.491894	0.460386
Paris	300	0.493326	0.46171
Paris	305	0.494385	0.463519
Paris	310	0.495819	0.464982
Paris	315	0.496532	0.466739
Paris	320	0.498679	0.468273
Paris	325	0.498285	0.469227
Paris	330	0.499868	0.47097
Paris	335	0.501411	0.472643
Paris	340	0.503504	0.474521
Paris	345	0.504602	0.475785
Paris	350	0.506275	0.476233
Paris	355	0.507198	0.476827
Paris	360	0.507631	0.477711
Paris	365	0.507965	0.478892
Paris	370	0.509175	0.480254
Paris	375	0.50932	0.481199
Paris	380	0.510701	0.483129
Paris	385	0.511137	0.484054
Paris	390	0.514266	0.485676
Paris	395	0.514857	0.486106
Paris	400	0.516608	0.488471
Paris	405	0.518393	0.489907
Paris	410	0.519744	0.490793
Paris	415	0.520765	0.491539
Paris	420	0.523376	0.493625
Paris	425	0.524573	0.493779
Paris	430	0.527535	0.495289
Paris	435	0.529177	0.496019
Paris	440	0.531532	0.496264
Paris	445	0.533131	0.496264
Paris	450	0.534372	0.496381
Paris	455	0.535845	0.497253
Paris	460	0.53972	0.499487
Paris	465	0.541811	0.500179
Paris	470	0.543754	0.501977
Paris	475	0.545516	0.502672
Paris	480	0.547985	0.503092
Paris	485	0.549546	0.504164
Paris	490	0.551624	0.505665
Paris	495	0.552712	0.506813
Paris	500	0.554605	0.508805
Rio de Janeiro	5	0.0278	0.0879592
Rio de Janeiro	10	0.0893798	0.16286
Rio de Janeiro	15	0.122275	0.184045
Rio de Janeiro	20	0.177797	0.240034
[truncated: 996 more rows]

## Sheet: Figure2_ρ_Function
City	L	Urban system → Traffic dynamics	Traffic dynamics → Urban system
Bangkok	5	0.0913782	0.0699246
Bangkok	10	0.193488	0.16771
Bangkok	15	0.228071	0.199415
Bangkok	20	0.268234	0.24062
Bangkok	25	0.288404	0.25016
Bangkok	30	0.311025	0.269001
Bangkok	35	0.320845	0.268941
Bangkok	40	0.337789	0.281156
Bangkok	45	0.34349	0.279484
Bangkok	50	0.351561	0.283268
Bangkok	55	0.352574	0.28482
Bangkok	60	0.35719	0.290748
Bangkok	65	0.36151	0.293281
Bangkok	70	0.371929	0.299134
Bangkok	75	0.375041	0.299504
Bangkok	80	0.383264	0.303992
Bangkok	85	0.384843	0.303742
Bangkok	90	0.391369	0.306506
Bangkok	95	0.391823	0.306658
Bangkok	100	0.396474	0.308414
Bangkok	105	0.397643	0.307709
Bangkok	110	0.400763	0.310265
Bangkok	115	0.401711	0.31192
Bangkok	120	0.405059	0.315386
Bangkok	125	0.404865	0.316532
Bangkok	130	0.407801	0.31991
Bangkok	135	0.408325	0.320478
Bangkok	140	0.411206	0.323495
Bangkok	145	0.412109	0.324031
Bangkok	150	0.413634	0.326194
Bangkok	155	0.41413	0.327358
Bangkok	160	0.416844	0.330657
Bangkok	165	0.417752	0.331576
Bangkok	170	0.419337	0.334514
Bangkok	175	0.419499	0.334817
Bangkok	180	0.421064	0.337183
Bangkok	185	0.421408	0.338084
Bangkok	190	0.422417	0.340525
Bangkok	195	0.422294	0.340997
Bangkok	200	0.423223	0.34262
Bangkok	205	0.422766	0.342802
Bangkok	210	0.423327	0.343155
Bangkok	215	0.422721	0.34289
Bangkok	220	0.423093	0.343519
Bangkok	225	0.423182	0.342171
Bangkok	230	0.423583	0.343355
Bangkok	235	0.423461	0.342859
Bangkok	240	0.424104	0.343874
Bangkok	245	0.424365	0.342982
Bangkok	250	0.424294	0.343393
Bangkok	255	0.423767	0.343467
Bangkok	260	0.423842	0.343889
Bangkok	265	0.422977	0.343963
Bangkok	270	0.422944	0.34439
Bangkok	275	0.422419	0.344504
Bangkok	280	0.422133	0.345367
Bangkok	285	0.421465	0.345965
Bangkok	290	0.421115	0.347333
Bangkok	295	0.421175	0.347691
Bangkok	300	0.420371	0.348574
Bangkok	305	0.42036	0.348725
Bangkok	310	0.420326	0.3494
Bangkok	315	0.420031	0.349353
Bangkok	320	0.420302	0.350264
Bangkok	325	0.419896	0.350303
Bangkok	330	0.420003	0.350899
Bangkok	335	0.419762	0.350928
Bangkok	340	0.41941	0.351008
Bangkok	345	0.419251	0.351025
Bangkok	350	0.419393	0.351793
Bangkok	355	0.419129	0.351888
Bangkok	360	0.419447	0.35264
Bangkok	365	0.419263	0.352486
Bangkok	370	0.41929	0.352658
Bangkok	375	0.419237	0.35286
Bangkok	380	0.419593	0.354025
Bangkok	385	0.419167	0.353591
Bangkok	390	0.41951	0.353478
Bangkok	395	0.419344	0.353627
Bangkok	400	0.419171	0.3537
Bangkok	405	0.418945	0.35374
Bangkok	410	0.418932	0.353742
Bangkok	415	0.418723	0.353566
Bangkok	420	0.419041	0.3533
Bangkok	425	0.419078	0.353221
Bangkok	430	0.419238	0.35397
Bangkok	435	0.41932	0.353828
Bangkok	440	0.419628	0.354135
Bangkok	445	0.419947	0.353807
Bangkok	450	0.420458	0.354167
Bangkok	455	0.420376	0.354377
Bangkok	460	0.420604	0.354724
Bangkok	465	0.420704	0.354644
Bangkok	470	0.420887	0.355277
Bangkok	475	0.421088	0.355199
Bangkok	480	0.421228	0.355333
Bangkok	485	0.421393	0.355676
Bangkok	490	0.421947	0.355929
Bangkok	495	0.422498	0.355993
Bangkok	500	0.423031	0.356515
Berlin	5	0.0581211	0.0846154
Berlin	10	0.142965	0.139281
Berlin	15	0.219225	0.186515
Berlin	20	0.249499	0.222854
Berlin	25	0.275252	0.227691
Berlin	30	0.299052	0.253311
Berlin	35	0.301549	0.255543
Berlin	40	0.321831	0.277484
Berlin	45	0.3321	0.291748
Berlin	50	0.343939	0.311732
Berlin	55	0.356184	0.320114
Berlin	60	0.373305	0.333965
Berlin	65	0.381259	0.343376
Berlin	70	0.389667	0.354236
Berlin	75	0.392801	0.361897
Berlin	80	0.402607	0.371344
Berlin	85	0.40514	0.376987
Berlin	90	0.409666	0.384127
Berlin	95	0.41361	0.388819
Berlin	100	0.416903	0.391128
Berlin	105	0.418656	0.395945
Berlin	110	0.425358	0.399739
Berlin	115	0.425491	0.401627
Berlin	120	0.42887	0.408596
Berlin	125	0.430573	0.411696
Berlin	130	0.432006	0.413509
Berlin	135	0.434371	0.41359
Berlin	140	0.435907	0.41343
Berlin	145	0.436409	0.412731
Berlin	150	0.438782	0.414004
Berlin	155	0.439409	0.412402
Berlin	160	0.441682	0.413653
Berlin	165	0.443338	0.414
Berlin	170	0.445272	0.414653
Berlin	175	0.446739	0.416185
Berlin	180	0.447014	0.417547
Berlin	185	0.446948	0.418067
Berlin	190	0.448618	0.419699
Berlin	195	0.448946	0.420035
Berlin	200	0.45066	0.420961
Berlin	205	0.450773	0.422252
Berlin	210	0.451723	0.424202
Berlin	215	0.45312	0.426494
Berlin	220	0.454307	0.427193
Berlin	225	0.45584	0.428895
Berlin	230	0.458662	0.432093
Berlin	235	0.459143	0.432881
Berlin	240	0.460612	0.434667
Berlin	245	0.461458	0.436161
Berlin	250	0.462019	0.436789
Berlin	255	0.462357	0.437845
Berlin	260	0.464013	0.438434
Berlin	265	0.463428	0.438674
Berlin	270	0.463147	0.438344
Berlin	275	0.464192	0.437814
Berlin	280	0.466029	0.439273
Berlin	285	0.464699	0.439095
Berlin	290	0.466633	0.439045
Berlin	295	0.46664	0.439099
Berlin	300	0.467915	0.440338
Berlin	305	0.468264	0.440978
Berlin	310	0.471106	0.442329
Berlin	315	0.472017	0.443357
Berlin	320	0.474513	0.444805
Berlin	325	0.476258	0.446103
Berlin	330	0.477677	0.44727
Berlin	335	0.479155	0.447804
Berlin	340	0.479882	0.448639
Berlin	345	0.480692	0.448397
Berlin	350	0.481866	0.449016
Berlin	355	0.483064	0.449186
Berlin	360	0.484155	0.449456
Berlin	365	0.484905	0.449904
Berlin	370	0.48783	0.451466
Berlin	375	0.488362	0.451268
Berlin	380	0.489778	0.451253
Berlin	385	0.488849	0.450425
Berlin	390	0.489861	0.451158
Berlin	395	0.490257	0.451465
Berlin	400	0.491453	0.451639
Berlin	405	0.491381	0.451989
Berlin	410	0.490931	0.451875
Berlin	415	0.491793	0.452275
Berlin	420	0.49282	0.452183
Berlin	425	0.492601	0.452162
Berlin	430	0.493446	0.451816
Berlin	435	0.493161	0.451202
Berlin	440	0.493523	0.451952
Berlin	445	0.493901	0.452002
Berlin	450	0.494043	0.452523
Berlin	455	0.493733	0.452517
Berlin	460	0.493922	0.452618
Berlin	465	0.494582	0.45285
Berlin	470	0.495631	0.453557
Berlin	475	0.495453	0.453131
Berlin	480	0.49613	0.453566
Berlin	485	0.496109	0.453663
Berlin	490	0.49591	0.453902
Berlin	495	0.496	0.453938
Berlin	500	0.497058	0.455219
Buenos Aires	5	0.0688153	0.045883
Buenos Aires	10	0.192412	0.159506
Buenos Aires	15	0.245214	0.190629
Buenos Aires	20	0.302793	0.227503
Buenos Aires	25	0.330954	0.246748
Buenos Aires	30	0.356238	0.263349
Buenos Aires	35	0.372027	0.27152
Buenos Aires	40	0.390153	0.28707
Buenos Aires	45	0.395556	0.295793
Buenos Aires	50	0.41002	0.312199
Buenos Aires	55	0.417597	0.314283
Buenos Aires	60	0.428612	0.325669
Buenos Aires	65	0.440995	0.33054
Buenos Aires	70	0.450627	0.337668
Buenos Aires	75	0.456609	0.340122
Buenos Aires	80	0.461663	0.344448
Buenos Aires	85	0.464248	0.345367
Buenos Aires	90	0.468923	0.34886
Buenos Aires	95	0.470748	0.349322
Buenos Aires	100	0.470673	0.350439
Buenos Aires	105	0.471366	0.352083
Buenos Aires	110	0.477004	0.35845
Buenos Aires	115	0.478281	0.358851
Buenos Aires	120	0.480641	0.363655
Buenos Aires	125	0.481323	0.366642
Buenos Aires	130	0.485061	0.371547
Buenos Aires	135	0.484241	0.371203
Buenos Aires	140	0.48552	0.373214
Buenos Aires	145	0.487043	0.375939
Buenos Aires	150	0.487781	0.379676
Buenos Aires	155	0.487428	0.381552
Buenos Aires	160	0.488118	0.382386
Buenos Aires	165	0.489048	0.385377
Buenos Aires	170	0.490416	0.385649
Buenos Aires	175	0.492551	0.38552
Buenos Aires	180	0.49592	0.387383
Buenos Aires	185	0.497025	0.388359
Buenos Aires	190	0.498989	0.391068
Buenos Aires	195	0.499208	0.391777
Buenos Aires	200	0.502228	0.393879
Buenos Aires	205	0.503179	0.396511
Buenos Aires	210	0.505781	0.399415
Buenos Aires	215	0.506777	0.400339
Buenos Aires	220	0.508536	0.402761
Buenos Aires	225	0.510089	0.404463
Buenos Aires	230	0.511583	0.406667
Buenos Aires	235	0.513496	0.409794
Buenos Aires	240	0.513874	0.411355
Buenos Aires	245	0.514218	0.412802
Buenos Aires	250	0.515608	0.413552
Buenos Aires	255	0.516759	0.414863
Buenos Aires	260	0.518194	0.416888
Buenos Aires	265	0.51991	0.418921
Buenos Aires	270	0.521189	0.420842
Buenos Aires	275	0.522727	0.423357
Buenos Aires	280	0.524501	0.424942
Buenos Aires	285	0.525033	0.425982
Buenos Aires	290	0.526193	0.427874
Buenos Aires	295	0.527351	0.429916
Buenos Aires	300	0.528926	0.431841
Buenos Aires	305	0.530107	0.432317
Buenos Aires	310	0.53152	0.433241
Buenos Aires	315	0.532603	0.434324
Buenos Aires	320	0.533536	0.434703
Buenos Aires	325	0.534144	0.436713
Buenos Aires	330	0.535778	0.437404
Buenos Aires	335	0.537298	0.438387
Buenos Aires	340	0.538411	0.439661
Buenos Aires	345	0.539334	0.44022
Buenos Aires	350	0.541182	0.44173
Buenos Aires	355	0.542245	0.441251
Buenos Aires	360	0.544585	0.442041
Buenos Aires	365	0.545984	0.443856
Buenos Aires	370	0.547691	0.444485
Buenos Aires	375	0.549018	0.444686
Buenos Aires	380	0.551454	0.446709
Buenos Aires	385	0.552769	0.447789
Buenos Aires	390	0.554712	0.448717
Buenos Aires	395	0.555864	0.449074
Buenos Aires	400	0.557324	0.450421
Buenos Aires	405	0.557848	0.450899
Buenos Aires	410	0.559372	0.451994
Buenos Aires	415	0.560164	0.451854
Buenos Aires	420	0.561112	0.451902
Buenos Aires	425	0.561982	0.452385
Buenos Aires	430	0.563841	0.453598
Buenos Aires	435	0.564693	0.45393
Buenos Aires	440	0.566078	0.454341
Buenos Aires	445	0.566875	0.454252
Buenos Aires	450	0.567931	0.45483
Buenos Aires	455	0.568883	0.455329
Buenos Aires	460	0.569841	0.4561
Buenos Aires	465	0.570888	0.45704
Buenos Aires	470	0.571813	0.458819
Buenos Aires	475	0.572401	0.458923
Buenos Aires	480	0.573579	0.459165
Buenos Aires	485	0.574825	0.459564
Buenos Aires	490	0.576403	0.460418
Buenos Aires	495	0.577653	0.461485
Buenos Aires	500	0.579576	0.463127
Cape Town	5	0.0794188	0.101002
Cape Town	10	0.167129	0.167945
Cape Town	15	0.202584	0.196017
Cape Town	20	0.231185	0.206581
Cape Town	25	0.233401	0.222412
Cape Town	30	0.238625	0.242648
Cape Town	35	0.241352	0.239909
Cape Town	40	0.258765	0.238309
Cape Town	45	0.271791	0.240619
Cape Town	50	0.280202	0.252023
Cape Town	55	0.282485	0.25619
Cape Town	60	0.289099	0.262588
Cape Town	65	0.287678	0.261759
Cape Town	70	0.289408	0.261855
Cape Town	75	0.287624	0.260066
Cape Town	80	0.298124	0.25616
Cape Town	85	0.300335	0.253194
Cape Town	90	0.30745	0.253439
Cape Town	95	0.302583	0.251901
Cape Town	100	0.30688	0.258006
Cape Town	105	0.302153	0.258854
Cape Town	110	0.300449	0.26656
Cape Town	115	0.297308	0.267645
Cape Town	120	0.299505	0.275027
Cape Town	125	0.296183	0.274382
Cape Town	130	0.2963	0.276192
Cape Town	135	0.295293	0.277209
Cape Town	140	0.296758	0.277994
Cape Town	145	0.297961	0.277547
Cape Town	150	0.296897	0.276667
Cape Town	155	0.296917	0.276903
Cape Town	160	0.291411	0.280409
Cape Town	165	0.288792	0.280527
Cape Town	170	0.289983	0.282219
Cape Town	175	0.290096	0.281806
Cape Town	180	0.292867	0.281648
Cape Town	185	0.294418	0.28357
Cape Town	190	0.294801	0.285135
Cape Town	195	0.294016	0.284239
Cape Town	200	0.299469	0.285485
Cape Town	205	0.299304	0.284965
Cape Town	210	0.298026	0.28688
Cape Town	215	0.296967	0.288573
Cape Town	220	0.298699	0.290748
Cape Town	225	0.301953	0.291963
Cape Town	230	0.302036	0.293784
Cape Town	235	0.30444	0.293598
Cape Town	240	0.312482	0.296606
Cape Town	245	0.312462	0.296887
Cape Town	250	0.321594	0.296437
Cape Town	255	0.328741	0.295193
Cape Town	260	0.332731	0.294703
Cape Town	265	0.333603	0.292989
Cape Town	270	0.334305	0.293659
Cape Town	275	0.333317	0.293433
Cape Town	280	0.332345	0.293058
Cape Town	285	0.33847	0.292122
Cape Town	290	0.341091	0.289811
Cape Town	295	0.342166	0.288601
Cape Town	300	0.341291	0.288241
Cape Town	305	0.343062	0.288026
Cape Town	310	0.34602	0.288516
Cape Town	315	0.344022	0.288802
Cape Town	320	0.344099	0.288764
Cape Town	325	0.347454	0.290272
Cape Town	330	0.352334	0.291826
Cape Town	335	0.351849	0.291568
Cape Town	340	0.353669	0.291966
Cape Town	345	0.353579	0.291058
Cape Town	350	0.354206	0.291866
Cape Town	355	0.356522	0.292779
Cape Town	360	0.357641	0.292968
Cape Town	365	0.357248	0.293388
Cape Town	370	0.356038	0.296235
Cape Town	375	0.355439	0.296732
Cape Town	380	0.355825	0.299723
Cape Town	385	0.354232	0.301309
Cape Town	390	0.353962	0.302268
Cape Town	395	0.355225	0.30243
Cape Town	400	0.353316	0.302532
Cape Town	405	0.352705	0.301413
Cape Town	410	0.352583	0.300091
Cape Town	415	0.352191	0.299187
Cape Town	420	0.351145	0.29777
Cape Town	425	0.3477	0.296511
Cape Town	430	0.346076	0.294711
Cape Town	435	0.346004	0.29412
Cape Town	440	0.344555	0.292708
Cape Town	445	0.342699	0.292194
Cape Town	450	0.340027	0.290915
Cape Town	455	0.340339	0.288721
Cape Town	460	0.338666	0.288113
Cape Town	465	0.337926	0.287113
Cape Town	470	0.337619	0.286251
Cape Town	475	0.336089	0.285253
Cape Town	480	0.336204	0.284388
Cape Town	485	0.335989	0.283095
Cape Town	490	0.334427	0.281581
Cape Town	495	0.33447	0.279574
Cape Town	500	0.333115	0.277751
Chicago	5	0.0831762	0.0892631
Chicago	10	0.184145	0.17655
Chicago	15	0.226494	0.194454
Chicago	20	0.273157	0.221506
Chicago	25	0.286716	0.235833
Chicago	30	0.312933	0.251804
Chicago	35	0.323215	0.255354
Chicago	40	0.345734	0.264734
Chicago	45	0.355847	0.268169
Chicago	50	0.368413	0.278801
Chicago	55	0.372683	0.281486
Chicago	60	0.381976	0.288735
Chicago	65	0.384578	0.290739
Chicago	70	0.391668	0.297067
Chicago	75	0.394801	0.29761
Chicago	80	0.400906	0.303171
Chicago	85	0.403093	0.304176
Chicago	90	0.40444	0.308581
Chicago	95	0.405068	0.310335
Chicago	100	0.408087	0.313266
Chicago	105	0.409354	0.314784
Chicago	110	0.41158	0.316226
Chicago	115	0.412388	0.317529
Chicago	120	0.414891	0.320709
Chicago	125	0.415576	0.321677
Chicago	130	0.419267	0.325439
Chicago	135	0.419278	0.325853
Chicago	140	0.421156	0.32896
Chicago	145	0.42209	0.330121
Chicago	150	0.423297	0.331954
Chicago	155	0.425258	0.332855
Chicago	160	0.426523	0.334217
Chicago	165	0.427221	0.336367
Chicago	170	0.429716	0.34023
Chicago	175	0.43035	0.342318
Chicago	180	0.432604	0.34606
Chicago	185	0.432926	0.34726
Chicago	190	0.435034	0.35022
Chicago	195	0.436343	0.351511
Chicago	200	0.439239	0.354136
Chicago	205	0.439714	0.35576
Chicago	210	0.442106	0.357824
Chicago	215	0.44343	0.358763
Chicago	220	0.444853	0.361096
Chicago	225	0.445115	0.361479
Chicago	230	0.447309	0.363277
Chicago	235	0.447996	0.364415
Chicago	240	0.448998	0.366065
Chicago	245	0.449425	0.366567
Chicago	250	0.450221	0.367831
Chicago	255	0.451482	0.36879
Chicago	260	0.452685	0.370146
Chicago	265	0.45387	0.370526
Chicago	270	0.455199	0.37155
Chicago	275	0.455758	0.371939
Chicago	280	0.457766	0.372467
Chicago	285	0.458911	0.37252
Chicago	290	0.460674	0.37386
Chicago	295	0.461737	0.373827
Chicago	300	0.463777	0.374816
Chicago	305	0.465007	0.375493
Chicago	310	0.467472	0.377445
Chicago	315	0.467855	0.3782
Chicago	320	0.46893	0.378648
Chicago	325	0.469706	0.378741
Chicago	330	0.470951	0.3799
Chicago	335	0.471418	0.380566
Chicago	340	0.471342	0.381311
Chicago	345	0.471901	0.381837
Chicago	350	0.473136	0.383223
Chicago	355	0.474212	0.384384
Chicago	360	0.475796	0.385113
Chicago	365	0.476279	0.385552
Chicago	370	0.477562	0.385917
Chicago	375	0.478872	0.386781
Chicago	380	0.479209	0.38787
Chicago	385	0.479987	0.388185
Chicago	390	0.480446	0.389192
Chicago	395	0.481043	0.389981
Chicago	400	0.481856	0.391447
Chicago	405	0.482023	0.391865
Chicago	410	0.482685	0.39268
Chicago	415	0.483183	0.392977
Chicago	420	0.483576	0.393592
Chicago	425	0.483446	0.394158
Chicago	430	0.484423	0.395244
Chicago	435	0.484561	0.396221
Chicago	440	0.485519	0.396908
Chicago	445	0.485493	0.397445
Chicago	450	0.485906	0.398252
Chicago	455	0.486195	0.398509
Chicago	460	0.486605	0.399155
Chicago	465	0.486737	0.399251
Chicago	470	0.487421	0.399751
Chicago	475	0.487567	0.400093
Chicago	480	0.488487	0.400891
Chicago	485	0.488926	0.401306
Chicago	490	0.489923	0.402304
Chicago	495	0.489959	0.402969
Chicago	500	0.490994	0.403734
Christchurch	5	0.0781577	0.10745
Christchurch	10	0.210646	0.208257
Christchurch	15	0.242786	0.222495
Christchurch	20	0.270281	0.27253
Christchurch	25	0.284144	0.290952
Christchurch	30	0.314384	0.322463
Christchurch	35	0.327017	0.344836
Christchurch	40	0.342487	0.366254
Christchurch	45	0.348817	0.370547
Christchurch	50	0.366457	0.386972
Christchurch	55	0.369286	0.389479
Christchurch	60	0.381323	0.401202
Christchurch	65	0.387005	0.402793
Christchurch	70	0.403247	0.417245
Christchurch	75	0.412311	0.423158
Christchurch	80	0.425891	0.433475
Christchurch	85	0.432622	0.43494
Christchurch	90	0.439209	0.44029
Christchurch	95	0.441081	0.4437
Christchurch	100	0.446798	0.447403
Christchurch	105	0.446513	0.448403
Christchurch	110	0.448329	0.455098
Christchurch	115	0.449738	0.45623
Christchurch	120	0.452311	0.460437
Christchurch	125	0.453323	0.461435
Christchurch	130	0.453604	0.461804
Christchurch	135	0.454927	0.462201
Christchurch	140	0.458949	0.464016
Christchurch	145	0.460425	0.463249
Christchurch	150	0.462237	0.463095
Christchurch	155	0.461863	0.46269
Christchurch	160	0.464476	0.462492
Christchurch	165	0.467021	0.461937
Christchurch	170	0.469305	0.462345
Christchurch	175	0.472576	0.4624
Christchurch	180	0.477065	0.46188
Christchurch	185	0.479654	0.462678
Christchurch	190	0.483094	0.464689
Christchurch	195	0.48581	0.464899
Christchurch	200	0.487507	0.46514
Christchurch	205	0.488137	0.465626
Christchurch	210	0.492059	0.468751
Christchurch	215	0.492855	0.47087
Christchurch	220	0.495808	0.470895
Christchurch	225	0.497594	0.473276
Christchurch	230	0.49942	0.475488
Christchurch	235	0.500733	0.475853
Christchurch	240	0.500108	0.480245
Christchurch	245	0.499771	0.479681
Christchurch	250	0.501558	0.480702
Christchurch	255	0.501988	0.479801
Christchurch	260	0.502031	0.479178
Christchurch	265	0.501564	0.478472
Christchurch	270	0.500867	0.476399
Christchurch	275	0.501884	0.477325
Christchurch	280	0.502021	0.476181
Christchurch	285	0.502366	0.477042
Christchurch	290	0.500954	0.477787
Christchurch	295	0.501072	0.477681
Christchurch	300	0.502893	0.47945
Christchurch	305	0.503508	0.480533
Christchurch	310	0.505473	0.483083
Christchurch	315	0.505429	0.484289
Christchurch	320	0.506438	0.485006
Christchurch	325	0.507273	0.48626
Christchurch	330	0.508648	0.48822
Christchurch	335	0.509338	0.489843
Christchurch	340	0.511094	0.491603
Christchurch	345	0.512319	0.492404
Christchurch	350	0.513986	0.492134
Christchurch	355	0.514505	0.493696
Christchurch	360	0.5159	0.496124
Christchurch	365	0.51662	0.497918
Christchurch	370	0.518298	0.501186
Christchurch	375	0.519337	0.502631
Christchurch	380	0.520281	0.506744
Christchurch	385	0.521307	0.509638
Christchurch	390	0.522349	0.512697
Christchurch	395	0.52354	0.514984
Christchurch	400	0.524144	0.518158
Christchurch	405	0.525162	0.521279
Christchurch	410	0.525282	0.523737
Christchurch	415	0.525905	0.525354
Christchurch	420	0.527872	0.526624
Christchurch	425	0.52825	0.527153
Christchurch	430	0.529262	0.528973
Christchurch	435	0.52944	0.530435
Christchurch	440	0.530551	0.532218
Christchurch	445	0.530217	0.533597
Christchurch	450	0.530929	0.534994
Christchurch	455	0.531031	0.534952
Christchurch	460	0.531183	0.536261
Christchurch	465	0.531534	0.536444
Christchurch	470	0.531355	0.536661
Christchurch	475	0.532447	0.537214
Christchurch	480	0.531591	0.537544
Christchurch	485	0.532328	0.538128
Christchurch	490	0.532515	0.538902
Christchurch	495	0.533383	0.538995
Christchurch	500	0.534356	0.539212
Dubai	5	0.092254	0.106096
Dubai	10	0.224279	0.225282
Dubai	15	0.288307	0.27046
Dubai	20	0.356585	0.352514
Dubai	25	0.381417	0.374133
Dubai	30	0.427228	0.408704
Dubai	35	0.443062	0.415852
Dubai	40	0.474818	0.42877
Dubai	45	0.481956	0.436234
Dubai	50	0.499386	0.449223
Dubai	55	0.502988	0.449353
Dubai	60	0.512998	0.457304
Dubai	65	0.514361	0.46027
Dubai	70	0.518048	0.47039
Dubai	75	0.515645	0.477641
Dubai	80	0.517907	0.482978
Dubai	85	0.519615	0.483488
Dubai	90	0.524617	0.485499
Dubai	95	0.526437	0.487762
Dubai	100	0.531517	0.491179
Dubai	105	0.535065	0.495323
Dubai	110	0.540442	0.499193
Dubai	115	0.542661	0.504168
Dubai	120	0.547739	0.507842
Dubai	125	0.549262	0.509094
Dubai	130	0.556588	0.513899
Dubai	135	0.560565	0.51693
Dubai	140	0.563876	0.518762
Dubai	145	0.566638	0.521028
Dubai	150	0.571818	0.524543
Dubai	155	0.5737	0.526805
Dubai	160	0.576268	0.529911
Dubai	165	0.577686	0.533158
Dubai	170	0.580837	0.537469
Dubai	175	0.583228	0.539537
Dubai	180	0.586049	0.541671
Dubai	185	0.587083	0.543068
Dubai	190	0.590384	0.544793
Dubai	195	0.591641	0.545936
Dubai	200	0.593253	0.547385
Dubai	205	0.593948	0.549233
Dubai	210	0.596203	0.551322
Dubai	215	0.596305	0.552092
Dubai	220	0.59739	0.553519
Dubai	225	0.597298	0.554397
Dubai	230	0.597618	0.555918
Dubai	235	0.597648	0.5569
Dubai	240	0.598351	0.557603
Dubai	245	0.59861	0.558168
Dubai	250	0.599539	0.559766
Dubai	255	0.600191	0.561015
Dubai	260	0.600919	0.561605
Dubai	265	0.600966	0.562203
Dubai	270	0.602146	0.564295
Dubai	275	0.602377	0.564683
Dubai	280	0.603445	0.566049
Dubai	285	0.604293	0.567004
Dubai	290	0.604558	0.568047
Dubai	295	0.605042	0.568191
Dubai	300	0.605862	0.568598
Dubai	305	0.605908	0.568778
Dubai	310	0.606125	0.569104
Dubai	315	0.606544	0.56971
Dubai	320	0.607243	0.570308
Dubai	325	0.60765	0.570565
Dubai	330	0.608883	0.571711
Dubai	335	0.609707	0.572255
Dubai	340	0.610467	0.572488
Dubai	345	0.610874	0.573057
Dubai	350	0.61183	0.574112
Dubai	355	0.612199	0.57468
Dubai	360	0.613005	0.575277
Dubai	365	0.613077	0.576011
Dubai	370	0.613662	0.576738
Dubai	375	0.614058	0.576769
Dubai	380	0.614837	0.577171
Dubai	385	0.615497	0.577693
Dubai	390	0.616471	0.577905
Dubai	395	0.616978	0.578542
Dubai	400	0.617677	0.578973
Dubai	405	0.618097	0.579409
Dubai	410	0.618987	0.580209
Dubai	415	0.6203	0.580965
Dubai	420	0.620766	0.581264
Dubai	425	0.621272	0.581712
Dubai	430	0.622582	0.582375
Dubai	435	0.622959	0.583092
Dubai	440	0.624187	0.583577
Dubai	445	0.624923	0.584162
Dubai	450	0.625796	0.584984
Dubai	455	0.626316	0.58535
Dubai	460	0.626934	0.586094
Dubai	465	0.627731	0.586576
Dubai	470	0.628951	0.587213
Dubai	475	0.629496	0.587202
Dubai	480	0.630474	0.587665
Dubai	485	0.630943	0.588091
Dubai	490	0.63183	0.589097
Dubai	495	0.632519	0.589656
Dubai	500	0.6338	0.590322
Helsinki	5	0.076438	0.102827
Helsinki	10	0.185291	0.179715
Helsinki	15	0.232627	0.192242
Helsinki	20	0.269112	0.223813
Helsinki	25	0.278791	0.231438
Helsinki	30	0.286495	0.248327
Helsinki	35	0.290701	0.25514
Helsinki	40	0.305259	0.262315
Helsinki	45	0.307002	0.265312
Helsinki	50	0.314598	0.269655
Helsinki	55	0.321884	0.268283
Helsinki	60	0.329184	0.278983
Helsinki	65	0.329058	0.281503
Helsinki	70	0.335047	0.287487
Helsinki	75	0.334486	0.284975
Helsinki	80	0.335182	0.286561
Helsinki	85	0.338463	0.290104
Helsinki	90	0.341729	0.295221
Helsinki	95	0.34339	0.297752
Helsinki	100	0.349256	0.304173
Helsinki	105	0.349999	0.305927
Helsinki	110	0.348874	0.307632
Helsinki	115	0.348233	0.306987
Helsinki	120	0.350813	0.312879
Helsinki	125	0.351457	0.315321
Helsinki	130	0.355437	0.319883
Helsinki	135	0.356893	0.325884
Helsinki	140	0.358324	0.330884
Helsinki	145	0.36134	0.33191
Helsinki	150	0.363793	0.334205
Helsinki	155	0.365011	0.337584
Helsinki	160	0.365497	0.340291
Helsinki	165	0.363369	0.342011
Helsinki	170	0.368216	0.344068
Helsinki	175	0.371019	0.344987
Helsinki	180	0.373117	0.347366
Helsinki	185	0.375426	0.348985
Helsinki	190	0.377379	0.351208
Helsinki	195	0.377464	0.35272
Helsinki	200	0.379312	0.355738
Helsinki	205	0.380475	0.357219
Helsinki	210	0.381543	0.358902
Helsinki	215	0.383115	0.361392
Helsinki	220	0.38523	0.363447
Helsinki	225	0.385351	0.363315
Helsinki	230	0.3872	0.366142
Helsinki	235	0.386159	0.367414
Helsinki	240	0.387567	0.369233
Helsinki	245	0.388329	0.37235
Helsinki	250	0.390737	0.374148
Helsinki	255	0.392158	0.375849
Helsinki	260	0.392822	0.378055
Helsinki	265	0.393624	0.380713
Helsinki	270	0.395559	0.384099
Helsinki	275	0.39755	0.386684
Helsinki	280	0.398591	0.388978
Helsinki	285	0.400298	0.390503
Helsinki	290	0.402176	0.391982
Helsinki	295	0.403237	0.392996
Helsinki	300	0.405292	0.39381
Helsinki	305	0.405876	0.395442
Helsinki	310	0.406615	0.397748
Helsinki	315	0.407202	0.399183
Helsinki	320	0.407139	0.400526
Helsinki	325	0.407933	0.40111
Helsinki	330	0.409355	0.403037
Helsinki	335	0.409926	0.404493
Helsinki	340	0.412337	0.405229
Helsinki	345	0.41296	0.405693
Helsinki	350	0.413165	0.406294
Helsinki	355	0.414052	0.406213
Helsinki	360	0.416545	0.406416
Helsinki	365	0.417606	0.407468
Helsinki	370	0.419146	0.408904
Helsinki	375	0.420366	0.408718
Helsinki	380	0.421541	0.408533
Helsinki	385	0.422599	0.409263
Helsinki	390	0.423431	0.409391
Helsinki	395	0.423964	0.40985
Helsinki	400	0.425201	0.410388
Helsinki	405	0.42593	0.411281
Helsinki	410	0.427194	0.411974
Helsinki	415	0.427707	0.412774
Helsinki	420	0.429116	0.413093
Helsinki	425	0.429481	0.413634
Helsinki	430	0.430727	0.414462
Helsinki	435	0.431353	0.414977
Helsinki	440	0.432359	0.416171
Helsinki	445	0.433373	0.416965
Helsinki	450	0.434464	0.417863
Helsinki	455	0.435228	0.418677
Helsinki	460	0.435874	0.419722
Helsinki	465	0.436595	0.42039
Helsinki	470	0.437118	0.420869
Helsinki	475	0.438174	0.421116
Helsinki	480	0.43842	0.421
Helsinki	485	0.438545	0.421583
Helsinki	490	0.438799	0.421879
Helsinki	495	0.438942	0.422138
Helsinki	500	0.439569	0.421945
Hong Kong	5	0.0709448	0.0788192
Hong Kong	10	0.141073	0.161405
Hong Kong	15	0.17895	0.167247
Hong Kong	20	0.237077	0.201937
Hong Kong	25	0.250953	0.208626
Hong Kong	30	0.267061	0.225106
Hong Kong	35	0.280749	0.231144
Hong Kong	40	0.288572	0.244655
Hong Kong	45	0.282174	0.250477
Hong Kong	50	0.287764	0.258639
Hong Kong	55	0.290331	0.264472
Hong Kong	60	0.294821	0.27152
Hong Kong	65	0.295677	0.276553
Hong Kong	70	0.305983	0.282618
Hong Kong	75	0.308399	0.290447
Hong Kong	80	0.314667	0.298548
Hong Kong	85	0.319702	0.302898
Hong Kong	90	0.326091	0.310378
Hong Kong	95	0.328945	0.312487
Hong Kong	100	0.33455	0.320181
Hong Kong	105	0.337686	0.324016
Hong Kong	110	0.345372	0.335801
Hong Kong	115	0.344788	0.339211
Hong Kong	120	0.350011	0.340463
Hong Kong	125	0.348653	0.340606
Hong Kong	130	0.346553	0.340392
Hong Kong	135	0.347046	0.341158
Hong Kong	140	0.348134	0.335431
Hong Kong	145	0.347745	0.335644
Hong Kong	150	0.350003	0.336012
Hong Kong	155	0.352513	0.337053
Hong Kong	160	0.354469	0.33838
Hong Kong	165	0.355025	0.340847
Hong Kong	170	0.35781	0.341929
Hong Kong	175	0.360806	0.343592
Hong Kong	180	0.366415	0.348278
Hong Kong	185	0.367901	0.351506
Hong Kong	190	0.371887	0.35568
Hong Kong	195	0.373058	0.359937
Hong Kong	200	0.375755	0.361465
Hong Kong	205	0.376406	0.364146
Hong Kong	210	0.377333	0.368535
Hong Kong	215	0.377364	0.369809
Hong Kong	220	0.380067	0.371752
Hong Kong	225	0.380061	0.372617
Hong Kong	230	0.382215	0.371924
Hong Kong	235	0.381863	0.371225
Hong Kong	240	0.381332	0.371973
Hong Kong	245	0.381776	0.371622
Hong Kong	250	0.383795	0.371366
Hong Kong	255	0.385587	0.373078
Hong Kong	260	0.388252	0.372955
Hong Kong	265	0.391849	0.374848
Hong Kong	270	0.393452	0.377023
Hong Kong	275	0.393609	0.379551
Hong Kong	280	0.393556	0.382096
Hong Kong	285	0.393707	0.383399
Hong Kong	290	0.393236	0.384836
Hong Kong	295	0.393738	0.386685
Hong Kong	300	0.394407	0.38982
Hong Kong	305	0.395062	0.391353
Hong Kong	310	0.396656	0.393576
Hong Kong	315	0.397377	0.394874
Hong Kong	320	0.398285	0.398367
Hong Kong	325	0.398853	0.398985
Hong Kong	330	0.399784	0.400264
Hong Kong	335	0.400072	0.40194
Hong Kong	340	0.401928	0.403889
Hong Kong	345	0.402817	0.404713
Hong Kong	350	0.403673	0.406991
Hong Kong	355	0.404434	0.408191
Hong Kong	360	0.404248	0.409432
Hong Kong	365	0.404514	0.409357
Hong Kong	370	0.405367	0.409902
Hong Kong	375	0.406661	0.411266
Hong Kong	380	0.407882	0.412836
Hong Kong	385	0.408849	0.414366
Hong Kong	390	0.410753	0.41597
Hong Kong	395	0.412441	0.416974
Hong Kong	400	0.413916	0.419128
Hong Kong	405	0.414986	0.419552
Hong Kong	410	0.416807	0.42034
Hong Kong	415	0.417963	0.421205
Hong Kong	420	0.41891	0.422099
Hong Kong	425	0.419402	0.42257
Hong Kong	430	0.419638	0.423309
Hong Kong	435	0.420679	0.423246
Hong Kong	440	0.4217	0.423943
Hong Kong	445	0.42155	0.42381
Hong Kong	450	0.421622	0.423675
Hong Kong	455	0.421693	0.423607
Hong Kong	460	0.422025	0.424146
Hong Kong	465	0.422223	0.424215
Hong Kong	470	0.422788	0.424288
Hong Kong	475	0.422606	0.423988
Hong Kong	480	0.422732	0.424147
Hong Kong	485	0.423076	0.423498
Hong Kong	490	0.423115	0.423887
Hong Kong	495	0.423833	0.423816
Hong Kong	500	0.423502	0.423685
Jakarta	5	0.0770643	0.104495
Jakarta	10	0.159711	0.171306
Jakarta	15	0.213464	0.221489
Jakarta	20	0.262247	0.249795
Jakarta	25	0.283781	0.260159
Jakarta	30	0.31054	0.27673
Jakarta	35	0.319986	0.282207
Jakarta	40	0.330854	0.289046
Jakarta	45	0.329085	0.285874
Jakarta	50	0.3368	0.29411
Jakarta	55	0.336038	0.293159
Jakarta	60	0.343972	0.298438
Jakarta	65	0.345717	0.29943
Jakarta	70	0.351359	0.304145
Jakarta	75	0.352659	0.307215
Jakarta	80	0.357494	0.312495
Jakarta	85	0.358017	0.313328
Jakarta	90	0.365302	0.318498
Jakarta	95	0.364617	0.31847
Jakarta	100	0.368118	0.321122
Jakarta	105	0.37022	0.320304
Jakarta	110	0.373516	0.322894
Jakarta	115	0.374236	0.324319
Jakarta	120	0.376696	0.326761
Jakarta	125	0.376934	0.327713
Jakarta	130	0.37875	0.331
Jakarta	135	0.378371	0.332462
Jakarta	140	0.38077	0.335806
Jakarta	145	0.382096	0.336828
Jakarta	150	0.383755	0.340333
Jakarta	155	0.383752	0.34156
Jakarta	160	0.385736	0.343863
Jakarta	165	0.384796	0.345404
Jakarta	170	0.386302	0.347923
Jakarta	175	0.386237	0.348083
Jakarta	180	0.388733	0.349643
Jakarta	185	0.389545	0.350327
Jakarta	190	0.390304	0.352977
Jakarta	195	0.390978	0.3537
Jakarta	200	0.392257	0.35474
Jakarta	205	0.392273	0.35478
Jakarta	210	0.393062	0.356192
Jakarta	215	0.393206	0.357825
Jakarta	220	0.394612	0.359248
Jakarta	225	0.396085	0.36014
Jakarta	230	0.396774	0.362186
Jakarta	235	0.396678	0.363327
Jakarta	240	0.397426	0.365465
Jakarta	245	0.396599	0.366882
Jakarta	250	0.396925	0.368259
Jakarta	255	0.395762	0.369479
Jakarta	260	0.395484	0.371225
Jakarta	265	0.395091	0.372253
Jakarta	270	0.395629	0.373426
Jakarta	275	0.394583	0.374443
Jakarta	280	0.394885	0.37516
Jakarta	285	0.395018	0.375325
Jakarta	290	0.395703	0.376327
Jakarta	295	0.395423	0.376971
Jakarta	300	0.395998	0.377926
Jakarta	305	0.394363	0.378752
Jakarta	310	0.394832	0.379304
Jakarta	315	0.395039	0.379546
Jakarta	320	0.394982	0.380246
Jakarta	325	0.39345	0.380427
Jakarta	330	0.39472	0.381273
Jakarta	335	0.394617	0.381155
Jakarta	340	0.394485	0.381109
Jakarta	345	0.395264	0.38184
Jakarta	350	0.396562	0.382107
Jakarta	355	0.39618	0.382259
Jakarta	360	0.395783	0.38263
Jakarta	365	0.396669	0.382753
Jakarta	370	0.396279	0.383676
Jakarta	375	0.39579	0.383851
Jakarta	380	0.397315	0.384803
Jakarta	385	0.39691	0.385172
Jakarta	390	0.396503	0.385605
Jakarta	395	0.396149	0.38588
Jakarta	400	0.397245	0.386446
Jakarta	405	0.398027	0.386569
Jakarta	410	0.397979	0.387407
Jakarta	415	0.398025	0.387635
Jakarta	420	0.39753	0.388425
Jakarta	425	0.397771	0.388585
Jakarta	430	0.397069	0.389546
Jakarta	435	0.396825	0.390269
Jakarta	440	0.396894	0.391539
Jakarta	445	0.397227	0.391856
Jakarta	450	0.397155	0.392546
Jakarta	455	0.397158	0.392884
Jakarta	460	0.396959	0.393804
Jakarta	465	0.396813	0.394152
Jakarta	470	0.398106	0.394973
Jakarta	475	0.397998	0.395541
Jakarta	480	0.39864	0.396264
Jakarta	485	0.398198	0.396683
Jakarta	490	0.398269	0.397358
Jakarta	495	0.396672	0.397557
Jakarta	500	0.396463	0.397921
Kuala Lumpur	5	0.0994321	0.115269
Kuala Lumpur	10	0.237238	0.201838
Kuala Lumpur	15	0.269371	0.236805
Kuala Lumpur	20	0.322701	0.264891
Kuala Lumpur	25	0.344516	0.276565
Kuala Lumpur	30	0.37837	0.297503
Kuala Lumpur	35	0.390717	0.311172
Kuala Lumpur	40	0.410781	0.318833
Kuala Lumpur	45	0.422838	0.325694
Kuala Lumpur	50	0.427951	0.329636
Kuala Lumpur	55	0.426783	0.332638
Kuala Lumpur	60	0.433588	0.339846
Kuala Lumpur	65	0.433708	0.34318
Kuala Lumpur	70	0.443469	0.354176
Kuala Lumpur	75	0.446398	0.35655
Kuala Lumpur	80	0.449986	0.361763
Kuala Lumpur	85	0.452111	0.364076
Kuala Lumpur	90	0.457561	0.369985
Kuala Lumpur	95	0.462194	0.373575
Kuala Lumpur	100	0.467542	0.374323
Kuala Lumpur	105	0.467506	0.373016
Kuala Lumpur	110	0.471255	0.374405
Kuala Lumpur	115	0.473861	0.374082
Kuala Lumpur	120	0.474887	0.376212
Kuala Lumpur	125	0.475007	0.375779
Kuala Lumpur	130	0.477653	0.377687
Kuala Lumpur	135	0.479163	0.376884
Kuala Lumpur	140	0.47937	0.377855
Kuala Lumpur	145	0.479899	0.376814
Kuala Lumpur	150	0.479522	0.378269
Kuala Lumpur	155	0.479182	0.377735
Kuala Lumpur	160	0.479522	0.377791
Kuala Lumpur	165	0.478002	0.378393
Kuala Lumpur	170	0.476804	0.375706
Kuala Lumpur	175	0.475105	0.375622
Kuala Lumpur	180	0.475123	0.373567
Kuala Lumpur	185	0.474315	0.371739
Kuala Lumpur	190	0.475455	0.371961
Kuala Lumpur	195	0.474002	0.369372
Kuala Lumpur	200	0.475412	0.371891
Kuala Lumpur	205	0.476056	0.372422
Kuala Lumpur	210	0.477448	0.373898
Kuala Lumpur	215	0.478256	0.374327
Kuala Lumpur	220	0.480362	0.377765
Kuala Lumpur	225	0.480946	0.378012
Kuala Lumpur	230	0.481981	0.378667
Kuala Lumpur	235	0.483159	0.37882
Kuala Lumpur	240	0.485266	0.378965
Kuala Lumpur	245	0.486395	0.380278
Kuala Lumpur	250	0.48927	0.382534
Kuala Lumpur	255	0.491274	0.383964
Kuala Lumpur	260	0.494754	0.38612
Kuala Lumpur	265	0.49698	0.388332
Kuala Lumpur	270	0.500379	0.391748
Kuala Lumpur	275	0.502716	0.39348
Kuala Lumpur	280	0.506376	0.396526
Kuala Lumpur	285	0.508061	0.398479
Kuala Lumpur	290	0.510646	0.40085
Kuala Lumpur	295	0.511739	0.401919
Kuala Lumpur	300	0.514222	0.404329
Kuala Lumpur	305	0.515682	0.405766
Kuala Lumpur	310	0.51753	0.408479
Kuala Lumpur	315	0.518197	0.409877
Kuala Lumpur	320	0.520131	0.412646
Kuala Lumpur	325	0.522393	0.414375
Kuala Lumpur	330	0.524193	0.415115
Kuala Lumpur	335	0.526117	0.417006
Kuala Lumpur	340	0.528004	0.418368
Kuala Lumpur	345	0.529664	0.419723
Kuala Lumpur	350	0.531218	0.42154
Kuala Lumpur	355	0.533057	0.423235
Kuala Lumpur	360	0.535389	0.424722
Kuala Lumpur	365	0.536529	0.425466
Kuala Lumpur	370	0.537921	0.427707
Kuala Lumpur	375	0.539242	0.42832
Kuala Lumpur	380	0.541146	0.429962
Kuala Lumpur	385	0.541884	0.430433
Kuala Lumpur	390	0.543767	0.431305
Kuala Lumpur	395	0.544835	0.431892
Kuala Lumpur	400	0.545514	0.432675
Kuala Lumpur	405	0.546271	0.433425
Kuala Lumpur	410	0.54609	0.4331
Kuala Lumpur	415	0.547269	0.433316
Kuala Lumpur	420	0.548673	0.433633
Kuala Lumpur	425	0.550386	0.433869
Kuala Lumpur	430	0.552011	0.433693
Kuala Lumpur	435	0.552631	0.433455
Kuala Lumpur	440	0.553589	0.432945
Kuala Lumpur	445	0.554448	0.433177
Kuala Lumpur	450	0.555862	0.433163
Kuala Lumpur	455	0.556856	0.432238
Kuala Lumpur	460	0.558461	0.432301
Kuala Lumpur	465	0.559106	0.432183
Kuala Lumpur	470	0.560314	0.43195
Kuala Lumpur	475	0.5611	0.431567
Kuala Lumpur	480	0.561719	0.431486
Kuala Lumpur	485	0.562163	0.431495
Kuala Lumpur	490	0.563354	0.431822
Kuala Lumpur	495	0.564042	0.432487
Kuala Lumpur	500	0.565457	0.432984
Lima	5	0.0620273	0.0773655
Lima	10	0.187274	0.182112
Lima	15	0.220978	0.19937
Lima	20	0.252549	0.221769
Lima	25	0.268839	0.224324
Lima	30	0.284329	0.239723
Lima	35	0.293885	0.242847
Lima	40	0.302716	0.25229
Lima	45	0.305666	0.254107
Lima	50	0.315566	0.262084
Lima	55	0.315597	0.261804
Lima	60	0.31808	0.263121
Lima	65	0.315876	0.261048
Lima	70	0.316506	0.262767
Lima	75	0.316126	0.262041
Lima	80	0.318993	0.267885
Lima	85	0.3215	0.272411
Lima	90	0.323211	0.279343
Lima	95	0.324022	0.281539
Lima	100	0.325753	0.28626
Lima	105	0.326169	0.286416
Lima	110	0.329451	0.286979
Lima	115	0.327523	0.288426
Lima	120	0.329507	0.293959
Lima	125	0.330354	0.296537
Lima	130	0.333956	0.298449
Lima	135	0.33531	0.301022
Lima	140	0.3369	0.301875
Lima	145	0.337521	0.302179
Lima	150	0.339571	0.304856
Lima	155	0.339871	0.305807
Lima	160	0.340477	0.309061
Lima	165	0.340512	0.310816
Lima	170	0.342076	0.312435
Lima	175	0.343297	0.312623
Lima	180	0.345124	0.315518
Lima	185	0.345951	0.317345
Lima	190	0.348667	0.320515
Lima	195	0.347525	0.321059
Lima	200	0.348625	0.322331
Lima	205	0.349266	0.322692
Lima	210	0.350556	0.324533
Lima	215	0.350097	0.325097
Lima	220	0.350942	0.325147
Lima	225	0.351158	0.325459
Lima	230	0.351266	0.325426
Lima	235	0.351404	0.326112
Lima	240	0.3522	0.326707
Lima	245	0.351788	0.32657
Lima	250	0.351358	0.327306
Lima	255	0.351749	0.327817
Lima	260	0.352729	0.328665
Lima	265	0.352926	0.328751
Lima	270	0.354378	0.329169
Lima	275	0.354937	0.32942
Lima	280	0.35677	0.330973
Lima	285	0.358015	0.332189
Lima	290	0.360259	0.333854
Lima	295	0.361433	0.334518
Lima	300	0.363163	0.335759
Lima	305	0.363612	0.336731
Lima	310	0.365348	0.338065
Lima	315	0.366258	0.33816
Lima	320	0.366965	0.338211
Lima	325	0.367097	0.338353
Lima	330	0.367273	0.338715
Lima	335	0.366992	0.339075
Lima	340	0.367192	0.339392
Lima	345	0.366856	0.339929
Lima	350	0.366807	0.341192
Lima	355	0.366676	0.341857
Lima	360	0.367611	0.342545
Lima	365	0.367226	0.342471
Lima	370	0.367438	0.342917
Lima	375	0.367129	0.343233
Lima	380	0.367716	0.343565
Lima	385	0.367596	0.343785
Lima	390	0.367852	0.343942
Lima	395	0.367932	0.343846
Lima	400	0.368048	0.344175
Lima	405	0.367938	0.344585
Lima	410	0.368265	0.345324
Lima	415	0.36802	0.345133
Lima	420	0.368285	0.344899
Lima	425	0.368231	0.34523
Lima	430	0.368383	0.346285
Lima	435	0.368577	0.346448
Lima	440	0.369381	0.347259
Lima	445	0.369579	0.347628
Lima	450	0.370412	0.34806
Lima	455	0.370626	0.348459
Lima	460	0.371317	0.349613
Lima	465	0.371295	0.350855
Lima	470	0.371684	0.351702
Lima	475	0.371596	0.352341
Lima	480	0.372101	0.353646
Lima	485	0.37207	0.354402
Lima	490	0.372218	0.355195
Lima	495	0.37193	0.355859
Lima	500	0.372057	0.356794
London	5	0.0687673	0.0880024
London	10	0.202108	0.175731
London	15	0.261249	0.190821
London	20	0.325726	0.237717
London	25	0.356317	0.253973
London	30	0.389717	0.281178
London	35	0.407142	0.300221
London	40	0.417897	0.310711
London	45	0.42665	0.323378
London	50	0.439984	0.336534
London	55	0.442132	0.340802
London	60	0.444329	0.347626
London	65	0.44457	0.349571
London	70	0.450407	0.362627
London	75	0.451109	0.366131
London	80	0.456758	0.369978
London	85	0.459866	0.372067
London	90	0.46555	0.376896
London	95	0.468432	0.379326
London	100	0.472178	0.383218
London	105	0.473127	0.387065
London	110	0.476286	0.391982
London	115	0.478474	0.395043
London	120	0.484134	0.401935
London	125	0.483714	0.403566
London	130	0.485677	0.408416
London	135	0.487368	0.409555
London	140	0.490056	0.414371
London	145	0.491759	0.417448
London	150	0.493454	0.420285
London	155	0.495752	0.422208
London	160	0.498364	0.426193
London	165	0.499182	0.428244
London	170	0.501076	0.43255
London	175	0.502996	0.434191
London	180	0.503836	0.435856
London	185	0.505774	0.437033
London	190	0.508168	0.438715
London	195	0.509056	0.440232
London	200	0.511244	0.441867
London	205	0.513317	0.442921
London	210	0.516441	0.444772
London	215	0.517632	0.445809
London	220	0.520068	0.447188
London	225	0.521412	0.449115
London	230	0.523715	0.450664
London	235	0.525777	0.451346
London	240	0.527953	0.453464
London	245	0.529038	0.453755
London	250	0.5315	0.454424
London	255	0.531811	0.455171
London	260	0.533535	0.456613
London	265	0.534554	0.457414
London	270	0.534988	0.458548
London	275	0.535595	0.460251
London	280	0.535201	0.46079
London	285	0.534983	0.461734
London	290	0.536452	0.463352
London	295	0.536879	0.463915
London	300	0.53746	0.464803
London	305	0.538155	0.465944
London	310	0.538356	0.466366
London	315	0.538768	0.467471
London	320	0.538279	0.467508
London	325	0.538129	0.468577
London	330	0.538346	0.469549
London	335	0.538615	0.47031
London	340	0.5385	0.470464
London	345	0.538802	0.471187
London	350	0.539012	0.472205
London	355	0.538871	0.472348
London	360	0.539344	0.473251
London	365	0.538516	0.473499
London	370	0.539007	0.474684
London	375	0.539344	0.474376
London	380	0.539539	0.474869
London	385	0.538802	0.475314
London	390	0.53909	0.47624
London	395	0.538498	0.476039
London	400	0.537899	0.476209
London	405	0.537513	0.476119
London	410	0.537863	0.475878
London	415	0.537433	0.476022
London	420	0.536869	0.476097
London	425	0.536263	0.475753
London	430	0.535501	0.475352
London	435	0.534896	0.475283
London	440	0.53435	0.475292
London	445	0.533373	0.474762
London	450	0.533556	0.474404
London	455	0.533245	0.474007
London	460	0.532126	0.474111
London	465	0.531068	0.473692
London	470	0.530504	0.473746
London	475	0.530164	0.474238
London	480	0.529617	0.474484
London	485	0.529443	0.473807
London	490	0.529061	0.473678
London	495	0.528384	0.473562
London	500	0.527917	0.473935
Los Angeles	5	0.0652878	0.0562733
Los Angeles	10	0.17086	0.155872
Los Angeles	15	0.201776	0.194599
Los Angeles	20	0.233845	0.215897
Los Angeles	25	0.243528	0.224843
Los Angeles	30	0.260904	0.23914
Los Angeles	35	0.271043	0.242447
Los Angeles	40	0.282301	0.262311
Los Angeles	45	0.288842	0.268973
Los Angeles	50	0.301157	0.279353
Los Angeles	55	0.303788	0.278574
Los Angeles	60	0.310123	0.282871
Los Angeles	65	0.312149	0.282869
Los Angeles	70	0.316031	0.288428
Los Angeles	75	0.315117	0.28869
Los Angeles	80	0.320411	0.291784
Los Angeles	85	0.320104	0.29227
Los Angeles	90	0.321966	0.297154
Los Angeles	95	0.323136	0.299685
Los Angeles	100	0.32608	0.304736
Los Angeles	105	0.324509	0.305037
Los Angeles	110	0.325793	0.308401
Los Angeles	115	0.324056	0.308603
Los Angeles	120	0.325902	0.313048
Los Angeles	125	0.323978	0.313707
Los Angeles	130	0.32665	0.316725
Los Angeles	135	0.325545	0.317385
Los Angeles	140	0.325538	0.320183
Los Angeles	145	0.325673	0.319549
Los Angeles	150	0.326167	0.320984
Los Angeles	155	0.325616	0.319442
Los Angeles	160	0.325879	0.320401
Los Angeles	165	0.324674	0.32011
Los Angeles	170	0.325687	0.321133
Los Angeles	175	0.323694	0.320769
Los Angeles	180	0.324267	0.321822
Los Angeles	185	0.32372	0.321065
Los Angeles	190	0.323289	0.321008
Los Angeles	195	0.321062	0.320724
Los Angeles	200	0.320832	0.321503
Los Angeles	205	0.320404	0.320846
Los Angeles	210	0.32082	0.321616
Los Angeles	215	0.319316	0.321526
Los Angeles	220	0.319013	0.32113
Los Angeles	225	0.317294	0.320618
Los Angeles	230	0.31618	0.319858
Los Angeles	235	0.315367	0.318524
Los Angeles	240	0.315272	0.318401
Los Angeles	245	0.314903	0.317579
Los Angeles	250	0.314959	0.317934
Los Angeles	255	0.313723	0.317484
Los Angeles	260	0.313691	0.317436
Los Angeles	265	0.313202	0.316855
Los Angeles	270	0.313355	0.317009
Los Angeles	275	0.312943	0.315646
Los Angeles	280	0.312331	0.31574
Los Angeles	285	0.311756	0.315173
Los Angeles	290	0.312654	0.315712
Los Angeles	295	0.312318	0.315802
Los Angeles	300	0.311627	0.316872
Los Angeles	305	0.311012	0.316831
Los Angeles	310	0.310744	0.316924
Los Angeles	315	0.310199	0.316789
Los Angeles	320	0.310867	0.317049
Los Angeles	325	0.310535	0.317037
Los Angeles	330	0.310403	0.317643
Los Angeles	335	0.310406	0.317592
Los Angeles	340	0.310258	0.318167
Los Angeles	345	0.309582	0.31805
Los Angeles	350	0.309681	0.31822
Los Angeles	355	0.309447	0.317716
Los Angeles	360	0.309407	0.317924
Los Angeles	365	0.309081	0.317673
Los Angeles	370	0.309754	0.318029
Los Angeles	375	0.309281	0.317597
Los Angeles	380	0.309501	0.318023
Los Angeles	385	0.309616	0.317733
Los Angeles	390	0.310133	0.317684
Los Angeles	395	0.310038	0.317729
Los Angeles	400	0.309455	0.318569
Los Angeles	405	0.309423	0.318561
Los Angeles	410	0.310153	0.318944
Los Angeles	415	0.310343	0.319081
Los Angeles	420	0.310118	0.319399
Los Angeles	425	0.309891	0.319359
Los Angeles	430	0.30963	0.319389
Los Angeles	435	0.309104	0.319248
Los Angeles	440	0.309463	0.319324
Los Angeles	445	0.309174	0.319027
Los Angeles	450	0.309242	0.319132
Los Angeles	455	0.30848	0.319301
Los Angeles	460	0.308432	0.319053
Los Angeles	465	0.308079	0.318711
Los Angeles	470	0.307579	0.319284
Los Angeles	475	0.306812	0.3191
Los Angeles	480	0.30673	0.319055
Los Angeles	485	0.306216	0.318859
Los Angeles	490	0.30642	0.319183
Los Angeles	495	0.306017	0.319031
Los Angeles	500	0.305441	0.319341
Manila	5	0.0705	0.026955
Manila	10	0.239794	0.173258
Manila	15	0.244815	0.204995
Manila	20	0.297784	0.22501
Manila	25	0.29789	0.273823
Manila	30	0.311909	0.282314
Manila	35	0.319138	0.290463
Manila	40	0.312913	0.307514
Manila	45	0.316602	0.316221
Manila	50	0.32781	0.329955
Manila	55	0.316805	0.316522
Manila	60	0.326962	0.321148
Manila	65	0.328073	0.320167
Manila	70	0.323552	0.311061
Manila	75	0.31638	0.311208
Manila	80	0.315824	0.314507
Manila	85	0.315921	0.315767
Manila	90	0.305036	0.318148
Manila	95	0.30477	0.318801
Manila	100	0.297944	0.316149
Manila	105	0.294404	0.309784
Manila	110	0.287562	0.31148
Manila	115	0.287067	0.308385
Manila	120	0.288522	0.309173
Manila	125	0.285115	0.309323
Manila	130	0.282499	0.308668
Manila	135	0.27846	0.305015
Manila	140	0.270123	0.300508
Manila	145	0.269736	0.298785
Manila	150	0.26646	0.297968
Manila	155	0.260585	0.297563
Manila	160	0.255639	0.292708
Manila	165	0.251286	0.28906
Manila	170	0.244295	0.284218
Manila	175	0.243589	0.280269
Manila	180	0.242873	0.279226
Manila	185	0.239854	0.276252
Manila	190	0.23299	0.268981
Manila	195	0.227332	0.263898
Manila	200	0.224496	0.25874
Manila	205	0.222721	0.255814
Manila	210	0.223441	0.253241
Manila	215	0.219837	0.248516
Manila	220	0.217617	0.244706
Manila	225	0.215563	0.243033
Manila	230	0.215781	0.240005
Manila	235	0.215035	0.236384
Manila	240	0.215823	0.232872
Manila	245	0.217254	0.230947
Manila	250	0.219805	0.229693
Manila	255	0.219493	0.227179
Manila	260	0.219212	0.222886
Manila	265	0.220562	0.223257
Manila	270	0.221285	0.224484
Manila	275	0.222683	0.224557
Manila	280	0.224746	0.225397
Manila	285	0.226263	0.227475
Manila	290	0.22891	0.229779
Manila	295	0.230028	0.230312
Manila	300	0.234108	0.230297
Manila	305	0.238846	0.233327
Manila	310	0.242206	0.23537
Manila	315	0.24449	0.235823
Manila	320	0.249534	0.237036
Manila	325	0.252764	0.236941
Manila	330	0.256685	0.23882
Manila	335	0.259715	0.243178
Manila	340	0.26408	0.246638
Manila	345	0.267764	0.247405
Manila	350	0.271598	0.248288
Manila	355	0.27521	0.248825
Manila	360	0.279891	0.251884
Manila	365	0.28512	0.253904
Manila	370	0.290238	0.254357
Manila	375	0.292147	0.253319
Manila	380	0.295533	0.253775
Manila	385	0.298982	0.255122
Manila	390	0.300156	0.255881
Manila	395	0.300851	0.256786
Manila	400	0.302598	0.25658
Manila	405	0.302759	0.256114
Manila	410	0.302612	0.258496
Manila	415	0.303653	0.258575
Manila	420	0.304835	0.259639
Manila	425	0.304795	0.259614
Manila	430	0.304094	0.259835
Manila	435	0.303588	0.262925
Manila	440	0.306625	0.265141
Manila	445	0.305291	0.266655
Manila	450	0.305778	0.268135
Manila	455	0.305965	0.268726
Manila	460	0.306601	0.268102
Manila	465	0.306536	0.269952
Manila	470	0.303438	0.269099
Manila	475	0.298574	0.265582
Manila	480	0.300172	0.26657
Manila	483	0.300507	0.26411
Mexico City	5	0.0594291	0.0884409
Mexico City	10	0.1786	0.163905
Mexico City	15	0.209627	0.207184
Mexico City	20	0.280331	0.24537
Mexico City	25	0.297758	0.254384
Mexico City	30	0.332369	0.289436
Mexico City	35	0.348803	0.286444
Mexico City	40	0.360889	0.302256
Mexico City	45	0.369569	0.308721
Mexico City	50	0.383651	0.326954
Mexico City	55	0.386027	0.332183
Mexico City	60	0.392686	0.343563
Mexico City	65	0.396389	0.345381
Mexico City	70	0.402316	0.354486
Mexico City	75	0.405756	0.361669
Mexico City	80	0.411997	0.369605
Mexico City	85	0.414468	0.374598
Mexico City	90	0.419689	0.37985
Mexico City	95	0.4218	0.384893
Mexico City	100	0.42746	0.390011
Mexico City	105	0.42887	0.391892
Mexico City	110	0.431553	0.391621
Mexico City	115	0.434587	0.392859
Mexico City	120	0.44032	0.397639
Mexico City	125	0.442211	0.400926
Mexico City	130	0.443942	0.406728
Mexico City	135	0.44785	0.411733
Mexico City	140	0.452731	0.416583
Mexico City	145	0.453023	0.417783
Mexico City	150	0.455355	0.42255
Mexico City	155	0.456689	0.424408
Mexico City	160	0.458713	0.42815
Mexico City	165	0.458116	0.430883
Mexico City	170	0.459798	0.436156
Mexico City	175	0.462172	0.43754
Mexico City	180	0.463929	0.439761
Mexico City	185	0.466061	0.44144
Mexico City	190	0.470888	0.444447
Mexico City	195	0.472965	0.446049
Mexico City	200	0.476198	0.448709
Mexico City	205	0.478681	0.450684
Mexico City	210	0.48031	0.452702
Mexico City	215	0.481899	0.454423
Mexico City	220	0.484321	0.456757
Mexico City	225	0.487298	0.457688
Mexico City	230	0.49091	0.459053
Mexico City	235	0.490378	0.460558
Mexico City	240	0.49194	0.460927
Mexico City	245	0.493155	0.461401
Mexico City	250	0.494339	0.461699
Mexico City	255	0.495557	0.462359
Mexico City	260	0.496623	0.463696
Mexico City	265	0.496263	0.463994
Mexico City	270	0.495985	0.463934
Mexico City	275	0.49613	0.46399
Mexico City	280	0.498189	0.464966
Mexico City	285	0.498123	0.465594
Mexico City	290	0.49981	0.466744
Mexico City	295	0.499595	0.46672
Mexico City	300	0.501021	0.466996
Mexico City	305	0.501564	0.467221
Mexico City	310	0.503241	0.467343
Mexico City	315	0.50363	0.46676
Mexico City	320	0.503421	0.467247
Mexico City	325	0.50391	0.467721
Mexico City	330	0.505009	0.468584
Mexico City	335	0.505415	0.469842
Mexico City	340	0.506136	0.470189
Mexico City	345	0.505971	0.470315
Mexico City	350	0.505522	0.470611
Mexico City	355	0.505642	0.470565
Mexico City	360	0.505794	0.470825
Mexico City	365	0.506093	0.471659
Mexico City	370	0.505761	0.472036
Mexico City	375	0.505336	0.472206
Mexico City	380	0.506153	0.472572
Mexico City	385	0.506301	0.47284
Mexico City	390	0.506053	0.473369
Mexico City	395	0.505212	0.47359
Mexico City	400	0.505165	0.473917
Mexico City	405	0.504363	0.474177
Mexico City	410	0.504472	0.474824
Mexico City	415	0.504487	0.475363
Mexico City	420	0.504957	0.476727
Mexico City	425	0.504725	0.47694
Mexico City	430	0.50505	0.477788
Mexico City	435	0.505296	0.478175
Mexico City	440	0.505376	0.478408
Mexico City	445	0.505453	0.478288
Mexico City	450	0.505415	0.478864
Mexico City	455	0.50557	0.479351
Mexico City	460	0.506449	0.479671
Mexico City	465	0.506139	0.480394
Mexico City	470	0.506792	0.480937
Mexico City	475	0.506658	0.481379
Mexico City	480	0.506248	0.48185
Mexico City	485	0.506143	0.482412
Mexico City	490	0.506444	0.482548
Mexico City	495	0.506293	0.482906
Mexico City	500	0.506407	0.483349
Moscow	5	0.0880767	0.0617111
Moscow	10	0.176305	0.183716
Moscow	15	0.214405	0.202838
Moscow	20	0.25922	0.234048
Moscow	25	0.284252	0.238885
Moscow	30	0.308693	0.257264
Moscow	35	0.311475	0.262327
Moscow	40	0.325488	0.271634
Moscow	45	0.328552	0.272799
Moscow	50	0.332499	0.273594
Moscow	55	0.333996	0.273349
Moscow	60	0.342311	0.276192
Moscow	65	0.341745	0.275554
Moscow	70	0.34578	0.276811
Moscow	75	0.347931	0.279238
Moscow	80	0.3532	0.281467
Moscow	85	0.354901	0.283143
Moscow	90	0.36045	0.285072
Moscow	95	0.362641	0.286218
Moscow	100	0.365804	0.287862
Moscow	105	0.366312	0.287814
Moscow	110	0.367427	0.289714
Moscow	115	0.367256	0.290119
Moscow	120	0.369818	0.292474
Moscow	125	0.369524	0.293746
Moscow	130	0.370461	0.29679
Moscow	135	0.371613	0.298342
Moscow	140	0.373634	0.301112
Moscow	145	0.373302	0.301774
Moscow	150	0.375104	0.305128
Moscow	155	0.375546	0.307282
Moscow	160	0.376329	0.308856
Moscow	165	0.376326	0.30923
Moscow	170	0.376991	0.311523
Moscow	175	0.377259	0.311779
Moscow	180	0.378756	0.314377
Moscow	185	0.379637	0.313546
Moscow	190	0.381048	0.313653
Moscow	195	0.381316	0.313957
Moscow	200	0.382096	0.313226
Moscow	205	0.382289	0.313398
Moscow	210	0.382735	0.313489
Moscow	215	0.382662	0.313342
Moscow	220	0.383337	0.314248
Moscow	225	0.383512	0.31449
Moscow	230	0.384096	0.315097
Moscow	235	0.384533	0.315422
Moscow	240	0.38527	0.31561
Moscow	245	0.385621	0.315779
Moscow	250	0.385965	0.316268
Moscow	255	0.385532	0.316356
Moscow	260	0.385743	0.317323
Moscow	265	0.385397	0.317311
Moscow	270	0.385472	0.316859
Moscow	275	0.385192	0.316218
Moscow	280	0.385679	0.31544
Moscow	285	0.385782	0.315079
Moscow	290	0.386066	0.315562
Moscow	295	0.385701	0.316162
Moscow	300	0.387151	0.318913
Moscow	305	0.387329	0.319396
Moscow	310	0.388801	0.319187
Moscow	315	0.389497	0.318974
Moscow	320	0.390464	0.318264
Moscow	325	0.390188	0.316804
Moscow	330	0.390859	0.317105
Moscow	335	0.390879	0.317444
Moscow	340	0.391551	0.317612
Moscow	345	0.391444	0.318673
Moscow	350	0.391517	0.319554
Moscow	355	0.391209	0.319026
Moscow	360	0.391428	0.318682
Moscow	365	0.391483	0.320106
Moscow	370	0.391639	0.31997
Moscow	375	0.391553	0.320278
Moscow	380	0.391682	0.32103
Moscow	385	0.391728	0.32101
Moscow	390	0.392045	0.321465
Moscow	395	0.392054	0.321894
Moscow	400	0.391888	0.322259
Moscow	405	0.391544	0.321956
Moscow	410	0.39139	0.321786
Moscow	415	0.391007	0.321377
Moscow	420	0.391031	0.321547
Moscow	425	0.390966	0.321771
Moscow	430	0.391159	0.321591
Moscow	435	0.391105	0.321518
Moscow	440	0.391537	0.321761
Moscow	445	0.391455	0.321659
Moscow	450	0.391658	0.321913
Moscow	455	0.391264	0.321914
Moscow	460	0.390733	0.322169
Moscow	465	0.390377	0.322469
Moscow	470	0.390446	0.322872
Moscow	475	0.390328	0.322992
Moscow	480	0.390118	0.32335
Moscow	485	0.389733	0.323345
Moscow	490	0.389556	0.323731
Moscow	495	0.389136	0.323689
Moscow	500	0.389234	0.323952
Mumbai	5	0.0844683	0.073517
Mumbai	10	0.236455	0.215633
Mumbai	15	0.284311	0.233976
Mumbai	20	0.348886	0.276085
Mumbai	25	0.3394	0.289947
Mumbai	30	0.373142	0.329855
Mumbai	35	0.393079	0.333149
Mumbai	40	0.408698	0.3481
Mumbai	45	0.424035	0.356466
Mumbai	50	0.435485	0.359727
Mumbai	55	0.433532	0.366008
Mumbai	60	0.441486	0.370117
Mumbai	65	0.443641	0.370363
Mumbai	70	0.446475	0.375698
Mumbai	75	0.449131	0.376885
Mumbai	80	0.450787	0.374325
Mumbai	85	0.451994	0.37399
Mumbai	90	0.453608	0.375146
Mumbai	95	0.453856	0.377468
Mumbai	100	0.454848	0.380747
Mumbai	105	0.454889	0.379625
Mumbai	110	0.450148	0.379443
Mumbai	115	0.447433	0.378873
Mumbai	120	0.447224	0.38185
Mumbai	125	0.446312	0.382625
Mumbai	130	0.444361	0.384142
Mumbai	135	0.443363	0.384494
Mumbai	140	0.443012	0.387653
Mumbai	145	0.444838	0.390475
Mumbai	150	0.447409	0.394017
Mumbai	155	0.447394	0.399134
Mumbai	160	0.449709	0.402471
Mumbai	165	0.451747	0.405771
Mumbai	170	0.45359	0.410372
Mumbai	175	0.453373	0.411005
Mumbai	180	0.454488	0.411725
Mumbai	185	0.454724	0.415298
Mumbai	190	0.453818	0.414065
Mumbai	195	0.453122	0.416022
Mumbai	200	0.452906	0.416849
Mumbai	205	0.452589	0.417381
Mumbai	210	0.45323	0.419386
Mumbai	215	0.454088	0.420152
Mumbai	220	0.457521	0.423416
Mumbai	225	0.458934	0.424804
Mumbai	230	0.461771	0.425053
Mumbai	235	0.463767	0.42557
Mumbai	240	0.464198	0.425478
Mumbai	245	0.463273	0.427159
Mumbai	250	0.462673	0.425359
Mumbai	255	0.462197	0.425664
Mumbai	260	0.462214	0.425286
Mumbai	265	0.462322	0.424041
Mumbai	270	0.462454	0.422817
Mumbai	275	0.462446	0.422788
Mumbai	280	0.462755	0.422045
Mumbai	285	0.463524	0.420703
Mumbai	290	0.464732	0.419829
Mumbai	295	0.463453	0.417373
Mumbai	300	0.463869	0.418121
Mumbai	305	0.464079	0.415764
Mumbai	310	0.464121	0.412541
Mumbai	315	0.463657	0.410196
Mumbai	320	0.464338	0.408619
Mumbai	325	0.463975	0.408575
Mumbai	330	0.464112	0.406495
Mumbai	335	0.464114	0.405129
Mumbai	340	0.463533	0.403273
Mumbai	345	0.462249	0.401199
Mumbai	350	0.461377	0.398363
Mumbai	355	0.460663	0.395806
Mumbai	360	0.460372	0.394503
Mumbai	365	0.459519	0.392671
Mumbai	370	0.459536	0.391912
Mumbai	375	0.458422	0.392049
Mumbai	380	0.458992	0.391758
Mumbai	385	0.459534	0.390454
Mumbai	390	0.461058	0.390048
Mumbai	395	0.462643	0.390148
Mumbai	400	0.464451	0.38966
Mumbai	405	0.465868	0.389744
Mumbai	410	0.467807	0.389246
Mumbai	415	0.469444	0.388907
Mumbai	420	0.470624	0.387923
Mumbai	425	0.471617	0.387527
Mumbai	430	0.473431	0.387976
Mumbai	435	0.474206	0.387684
Mumbai	440	0.475403	0.387709
Mumbai	445	0.476685	0.38723
Mumbai	450	0.478179	0.386788
Mumbai	455	0.478462	0.386311
Mumbai	460	0.479311	0.386419
Mumbai	465	0.480947	0.387456
Mumbai	470	0.482548	0.387139
Mumbai	475	0.484304	0.387792
Mumbai	480	0.486807	0.390054
Mumbai	485	0.489452	0.391746
Mumbai	490	0.490999	0.394498
Mumbai	495	0.492606	0.397012
Mumbai	500	0.49497	0.398293
New Delhi	5	0.0979404	0.0978158
New Delhi	10	0.267849	0.207298
New Delhi	15	0.312379	0.247177
New Delhi	20	0.380457	0.295462
New Delhi	25	0.411464	0.304057
New Delhi	30	0.437826	0.325036
New Delhi	35	0.449057	0.329818
New Delhi	40	0.472305	0.344003
New Delhi	45	0.478637	0.346067
New Delhi	50	0.493315	0.35971
New Delhi	55	0.500406	0.368941
New Delhi	60	0.509959	0.378215
New Delhi	65	0.515554	0.382961
New Delhi	70	0.525169	0.394738
New Delhi	75	0.530715	0.399523
New Delhi	80	0.539076	0.40676
New Delhi	85	0.544556	0.410648
New Delhi	90	0.552675	0.415143
New Delhi	95	0.555113	0.419057
New Delhi	100	0.560518	0.424351
New Delhi	105	0.56405	0.428858
New Delhi	110	0.570961	0.433676
New Delhi	115	0.574316	0.436632
New Delhi	120	0.57971	0.443456
New Delhi	125	0.583533	0.447108
New Delhi	130	0.588305	0.451648
New Delhi	135	0.590575	0.453726
New Delhi	140	0.595246	0.457584
New Delhi	145	0.597964	0.460074
New Delhi	150	0.601691	0.46365
New Delhi	155	0.60381	0.465936
New Delhi	160	0.607099	0.470133
New Delhi	165	0.609359	0.471937
New Delhi	170	0.61279	0.476536
New Delhi	175	0.615156	0.479103
New Delhi	180	0.617635	0.482766
New Delhi	185	0.620016	0.4851
New Delhi	190	0.623615	0.488323
New Delhi	195	0.625558	0.490563
New Delhi	200	0.62762	0.493715
New Delhi	205	0.629402	0.495832
New Delhi	210	0.631755	0.498697
New Delhi	215	0.633578	0.500209
New Delhi	220	0.635677	0.502514
New Delhi	225	0.637825	0.504191
New Delhi	230	0.640304	0.507101
New Delhi	235	0.641789	0.508741
New Delhi	240	0.64337	0.511799
New Delhi	245	0.644653	0.513594
New Delhi	250	0.646116	0.515339
New Delhi	255	0.6472	0.517112
New Delhi	260	0.648775	0.519556
New Delhi	265	0.649595	0.520994
New Delhi	270	0.65122	0.523187
New Delhi	275	0.652287	0.524452
New Delhi	280	0.653872	0.526523
New Delhi	285	0.655087	0.527645
New Delhi	290	0.65641	0.529176
New Delhi	295	0.657344	0.530704
New Delhi	300	0.658678	0.532354
New Delhi	305	0.659375	0.533847
New Delhi	310	0.660822	0.535592
New Delhi	315	0.662166	0.536613
New Delhi	320	0.663033	0.537627
New Delhi	325	0.663763	0.539461
New Delhi	330	0.665152	0.541613
New Delhi	335	0.665924	0.542296
New Delhi	340	0.667543	0.543785
New Delhi	345	0.668498	0.544789
New Delhi	350	0.669635	0.54619
New Delhi	355	0.670483	0.5475
New Delhi	360	0.671925	0.549104
New Delhi	365	0.672506	0.549873
New Delhi	370	0.673732	0.551549
New Delhi	375	0.674506	0.553006
New Delhi	380	0.67551	0.554982
New Delhi	385	0.676315	0.556002
New Delhi	390	0.677362	0.557286
New Delhi	395	0.678224	0.558335
New Delhi	400	0.679637	0.559944
New Delhi	405	0.680403	0.560713
New Delhi	410	0.681429	0.561794
New Delhi	415	0.681767	0.562557
New Delhi	420	0.682655	0.563707
New Delhi	425	0.683393	0.564397
New Delhi	430	0.684603	0.565256
New Delhi	435	0.685101	0.565594
New Delhi	440	0.686321	0.566779
New Delhi	445	0.686678	0.567085
New Delhi	450	0.687517	0.568416
New Delhi	455	0.6884	0.569071
New Delhi	460	0.689384	0.569946
New Delhi	465	0.689995	0.570639
New Delhi	470	0.690804	0.57123
New Delhi	475	0.691394	0.57176
New Delhi	480	0.69224	0.57251
New Delhi	485	0.692654	0.573002
New Delhi	490	0.693523	0.573398
New Delhi	495	0.694097	0.57397
New Delhi	500	0.694942	0.574601
Paris	5	0.0415506	0.0714843
Paris	10	0.184166	0.175043
Paris	15	0.233944	0.204582
Paris	20	0.270615	0.258081
Paris	25	0.301974	0.272082
Paris	30	0.335098	0.300199
Paris	35	0.342594	0.312127
Paris	40	0.35924	0.31705
Paris	45	0.360621	0.320975
Paris	50	0.375891	0.332377
Paris	55	0.382725	0.338155
Paris	60	0.390083	0.349759
Paris	65	0.396112	0.35642
Paris	70	0.406461	0.368003
Paris	75	0.408747	0.371562
Paris	80	0.417734	0.380132
Paris	85	0.42146	0.382103
Paris	90	0.424304	0.3827
Paris	95	0.426996	0.382509
Paris	100	0.433713	0.389784
Paris	105	0.43749	0.390764
Paris	110	0.440347	0.395366
Paris	115	0.444795	0.398556
Paris	120	0.447701	0.403933
Paris	125	0.452487	0.40434
Paris	130	0.456918	0.406897
Paris	135	0.459677	0.407546
Paris	140	0.464641	0.409898
Paris	145	0.466356	0.412116
Paris	150	0.470169	0.413389
Paris	155	0.471713	0.41132
Paris	160	0.472166	0.413928
Paris	165	0.475395	0.415036
Paris	170	0.478472	0.416054
Paris	175	0.478163	0.416023
Paris	180	0.478909	0.415957
Paris	185	0.479683	0.415408
Paris	190	0.481637	0.416979
Paris	195	0.48262	0.417738
Paris	200	0.485643	0.420519
Paris	205	0.486728	0.420461
Paris	210	0.489037	0.422832
Paris	215	0.490781	0.423646
Paris	220	0.492971	0.425516
Paris	225	0.493206	0.424924
Paris	230	0.495073	0.425296
Paris	235	0.497525	0.425992
Paris	240	0.501865	0.427272
Paris	245	0.504668	0.428921
Paris	250	0.507269	0.430389
Paris	255	0.508469	0.431709
Paris	260	0.511106	0.433527
Paris	265	0.514332	0.434371
Paris	270	0.51721	0.43674
Paris	275	0.518467	0.43721
Paris	280	0.52169	0.440426
Paris	285	0.521709	0.441476
Paris	290	0.523744	0.442685
Paris	295	0.524477	0.442787
Paris	300	0.526198	0.443452
Paris	305	0.526009	0.444274
Paris	310	0.527744	0.445375
Paris	315	0.528535	0.446999
Paris	320	0.530326	0.448689
Paris	325	0.530492	0.450015
Paris	330	0.531106	0.451958
Paris	335	0.532419	0.454046
Paris	340	0.53489	0.456414
Paris	345	0.536001	0.457637
Paris	350	0.537305	0.459247
Paris	355	0.537641	0.460346
Paris	360	0.538355	0.462019
Paris	365	0.538158	0.4631
Paris	370	0.54017	0.465082
Paris	375	0.541362	0.466034
Paris	380	0.543139	0.468268
Paris	385	0.543293	0.470082
Paris	390	0.545624	0.47294
Paris	395	0.546451	0.474289
Paris	400	0.548373	0.477541
Paris	405	0.549492	0.479464
Paris	410	0.54995	0.481416
Paris	415	0.551032	0.482592
Paris	420	0.553018	0.485673
Paris	425	0.55441	0.486047
Paris	430	0.5575	0.488648
Paris	435	0.558993	0.490065
Paris	440	0.560655	0.490466
Paris	445	0.562153	0.491767
Paris	450	0.564186	0.493011
Paris	455	0.565904	0.494428
Paris	460	0.569654	0.497514
Paris	465	0.571338	0.498546
Paris	470	0.573099	0.500304
Paris	475	0.574924	0.500766
Paris	480	0.577394	0.501655
Paris	485	0.578493	0.502981
Paris	490	0.580029	0.504447
Paris	495	0.581118	0.505704
Paris	500	0.583245	0.507632
Rio de Janeiro	5	0.0298404	0.0875744
Rio de Janeiro	10	0.122779	0.174448
[truncated: 998 more rows]

## Sheet: Figure3_Heatmap
Feature		New Delhi	Mexico City	Mumbai	Kuala Lumpur	Berlin	Rome	St. Petersburg	Dubai	Singapore	Jakarta	Christchurch	London	Buenos Aires	Paris	Helsinki	Hong Kong	Riyadh	Bangkok	Manila	Lima	Moscow	Rio de Janeiro	Chicago	Toronto	Vienna	Stockholm	Zurich	Los Angeles	Cape Town	Sydney
Rest	Form → Traffic	0.655869	0.460901	0.465478	0.482096	0.519887	0.547257	0.517756	0.458917	0.650837	0.451215	0.526694	0.533478	0.551066	0.554605	0.421965	0.410302	0.322709	0.36111	0.28572	0.339666	0.371834	0.413563	0.45604	0.436701	0.377965	0.195617	0.403058	0.341594	0.333025	0.324651
	Traffic → Form	0.533949	0.451935	0.487987	0.426908	0.492082	0.470351	0.438591	0.414889	0.561305	0.421575	0.506545	0.462785	0.458465	0.508805	0.391431	0.39209	0.190755	0.337571	0.357765	0.343479	0.262661	0.431007	0.37848	0.395519	0.38184	0.146654	0.356227	0.300035	0.264468	0.185353
	Function → Traffic	0.694942	0.506407	0.49497	0.565457	0.497058	0.57719	0.55443	0.6338	0.634876	0.396463	0.534356	0.527917	0.579576	0.583245	0.439569	0.423502	0.442644	0.423031	0.298574	0.372057	0.389234	0.370721	0.490994	0.442971	0.425295	0.210252	0.425442	0.305441	0.333115	0.37734
	Traffic → Function	0.574601	0.483349	0.398293	0.432984	0.455219	0.487559	0.468792	0.590322	0.571794	0.397921	0.539212	0.473935	0.463127	0.507632	0.421945	0.423685	0.341262	0.356515	0.265582	0.356794	0.323952	0.327186	0.403734	0.418401	0.411723	0.177118	0.366438	0.319341	0.277751	0.191303
	Structure → Traffic	0.614113	0.464308	0.460409	0.466113	0.452605	0.545173	0.484401	0.58916	0.60453	0.472887	0.460774	0.473838	0.489492	0.510048	0.409048	0.380008	0.379945	0.41391	0.28784	0.337112	0.33898	0.405775	0.385571	0.419188	0.371372	0.178078	0.376917	0.317414	0.295574	0.352243
	Traffic → Structure	0.559709	0.469713	0.445021	0.403431	0.442903	0.493003	0.436436	0.570467	0.561727	0.416974	0.514419	0.462775	0.440933	0.497488	0.389933	0.390429	0.317153	0.359341	0.257501	0.336326	0.305606	0.408134	0.362317	0.404376	0.367678	0.138706	0.387658	0.31207	0.308161	0.194785
Work	Form → Traffic	0.625416	0.378583	0.381247	0.328298	0.358151	0.339395	0.405281	0.346268	0.465094	0.466421	0.428515	0.457746	0.434919	0.446451	0.401821	0.354916	0.371373	0.288698	0.294041	0.267543	0.274325	0.316755	0.274945	0.284475	0.322641	0.101871	0.0764938	0.210614	0.134478	0.0868578
	Traffic → Form	0.459922	0.322394	0.434109	0.223307	0.294726	0.30829	0.296166	0.303533	0.343157	0.420835	0.465716	0.405276	0.400526	0.398255	0.396798	0.365931	0.252695	0.255364	0.273269	0.275125	0.19787	0.289525	0.23514	0.268846	0.282517	0.0735103	0.172256	0.18471	0.1113	0.145954
	Function → Traffic	0.662888	0.430784	0.446906	0.376162	0.332297	0.391573	0.387453	0.352394	0.454433	0.388354	0.511679	0.422811	0.448048	0.46712	0.426006	0.355574	0.453652	0.385017	0.268777	0.302618	0.311742	0.250485	0.287176	0.348199	0.309494	0.127145	0.126015	0.179455	0.125925	0.103705
	Traffic → Function	0.529912	0.205309	0.375349	0.253171	0.311157	0.281232	0.307957	0.337806	0.367188	0.391114	0.483595	0.409713	0.412342	0.403705	0.407528	0.378494	0.319677	0.317478	0.331751	0.273787	0.253615	0.285086	0.255703	0.31855	0.285751	0.0973528	0.156002	0.198102	0.151277	0.157665
	Structure → Traffic	0.580061	0.402458	0.417989	0.343853	0.299919	0.370969	0.35463	0.35898	0.427334	0.478392	0.395588	0.404741	0.384208	0.408736	0.397404	0.303227	0.358496	0.370555	0.267801	0.287416	0.262647	0.2827	0.26209	0.265565	0.275887	0.100574	0.120979	0.162607	0.149557	0.0956666
	Traffic → Structure	0.507363	0.342517	0.41319	0.250879	0.31905	0.287056	0.300806	0.337891	0.356544	0.424185	0.476525	0.40625	0.391602	0.392982	0.381216	0.364432	0.29636	0.327281	0.309669	0.268701	0.232612	0.288591	0.242139	0.280904	0.264538	0.0965147	0.166258	0.18363	0.130128	0.132625

## Sheet: SuppTable5_exact_pvalues
City	Urban system → Traffic dynamics												Traffic dynamics → Urban system
	Structure				Form				Function				Structure				Form				Function
	L=100		L=500		L=100		L=500		L=100		L=500		L=100		L=500		L=100		L=500		L=100		L=500
	ρ	p-value	ρ	p-value	ρ	p-value	ρ	p-value	ρ	p-value	ρ	p-value	ρ	p-value	ρ	p-value	ρ	p-value	ρ	p-value	ρ	p-value	ρ	p-value
London	0.43***	<0.001	0.47***	<0.001	0.47***	<0.001	0.53***	<0.001	0.47***	<0.001	0.53***	<0.001	0.38***	<0.001	0.46***	<0.001	0.38***	<0.001	0.46***	<0.001	0.38***	<0.001	0.47***	<0.001
Paris	0.35***	<0.001	0.51***	<0.001	0.39***	<0.001	0.55***	<0.001	0.43***	<0.001	0.58***	<0.001	0.39***	<0.001	0.50***	<0.001	0.39***	<0.001	0.51***	<0.001	0.39***	<0.001	0.51***	<0.001
Zurich	0.39***	<0.001	0.38***	<0.001	0.39***	<0.001	0.40***	<0.001	0.44***	<0.001	0.43***	<0.001	0.35***	<0.001	0.39***	<0.001	0.34***	<0.001	0.36***	<0.001	0.35***	<0.001	0.37***	<0.001
Rome	0.40***	<0.001	0.55***	<0.001	0.40***	<0.001	0.55***	<0.001	0.43***	<0.001	0.58***	<0.001	0.36***	<0.001	0.49***	<0.001	0.36***	<0.001	0.47***	<0.001	0.36***	<0.001	0.49***	<0.001
Vienna	0.31***	<0.001	0.37***	<0.001	0.31***	<0.001	0.38***	<0.001	0.34***	<0.001	0.43***	<0.001	0.28***	<0.001	0.37***	<0.001	0.28***	<0.001	0.38***	<0.001	0.30***	<0.001	0.41***	<0.001
Berlin	0.37***	<0.001	0.45***	<0.001	0.43***	<0.001	0.52***	<0.001	0.42***	<0.001	0.50***	<0.001	0.39***	<0.001	0.44***	<0.001	0.42***	<0.001	0.49***	<0.001	0.39***	<0.001	0.46***	<0.001
Stockholm	0.17***	<0.001	0.18***	<0.001	0.15***	<0.001	0.20***	<0.001	0.19***	<0.001	0.21***	<0.001	0.17***	<0.001	0.14***	<0.001	0.16***	<0.001	0.15***	<0.001	0.18***	<0.001	0.18***	<0.001
Helsinki	0.33***	<0.001	0.41***	<0.001	0.33***	<0.001	0.42***	<0.001	0.35***	<0.001	0.44***	<0.001	0.30***	<0.001	0.39***	<0.001	0.30***	<0.001	0.39***	<0.001	0.30***	<0.001	0.42***	<0.001
St. Petersburg	0.36***	<0.001	0.48***	<0.001	0.40***	<0.001	0.52***	<0.001	0.42***	<0.001	0.55***	<0.001	0.35***	<0.001	0.44***	<0.001	0.35***	<0.001	0.44***	<0.001	0.37***	<0.001	0.47***	<0.001
Moscow	0.31***	<0.001	0.34***	<0.001	0.33***	<0.001	0.37***	<0.001	0.37***	<0.001	0.39***	<0.001	0.28***	<0.001	0.31***	<0.001	0.24***	<0.001	0.26***	<0.001	0.29***	<0.001	0.32***	<0.001
Riyadh	0.33***	<0.001	0.38***	<0.001	0.20***	<0.001	0.32***	<0.001	0.40***	<0.001	0.44***	<0.001	0.27***	<0.001	0.32***	<0.001	0.16***	<0.001	0.19***	<0.001	0.30***	<0.001	0.34***	<0.001
Dubai	0.51***	<0.001	0.59***	<0.001	0.34***	<0.001	0.46***	<0.001	0.53***	<0.001	0.63***	<0.001	0.48***	<0.001	0.57***	<0.001	0.32***	<0.001	0.41***	<0.001	0.49***	<0.001	0.59***	<0.001
New Delhi	0.47***	<0.001	0.61***	<0.001	0.50***	<0.001	0.66***	<0.001	0.56***	<0.001	0.69***	<0.001	0.41***	<0.001	0.56***	<0.001	0.39***	<0.001	0.53***	<0.001	0.42***	<0.001	0.57***	<0.001
Mumbai	0.39***	<0.001	0.46***	<0.001	0.36***	<0.001	0.47***	<0.001	0.45***	<0.001	0.49***	<0.001	0.36***	<0.001	0.45***	<0.001	0.37***	<0.001	0.49***	<0.001	0.38***	<0.001	0.40***	<0.001
Bangkok	0.37***	<0.001	0.41***	<0.001	0.31***	<0.001	0.36***	<0.001	0.40***	<0.001	0.42***	<0.001	0.32***	<0.001	0.36***	<0.001	0.27***	<0.001	0.34***	<0.001	0.31***	<0.001	0.36***	<0.001
Hong Kong	0.29***	<0.001	0.38***	<0.001	0.32***	<0.001	0.41***	<0.001	0.33***	<0.001	0.42***	<0.001	0.29***	<0.001	0.39***	<0.001	0.28***	<0.001	0.39***	<0.001	0.32***	<0.001	0.42***	<0.001
Manila	0.27***	<0.001	0.29***	<0.001	0.30***	<0.001	0.29***	<0.001	0.30***	<0.001	0.30***	<0.001	0.30***	<0.001	0.26***	<0.001	0.32***	<0.001	0.36***	<0.001	0.32***	<0.001	0.26***	<0.001
Kuala Lumpur	0.37***	<0.001	0.47***	<0.001	0.37***	<0.001	0.48***	<0.001	0.47***	<0.001	0.57***	<0.001	0.34***	<0.001	0.40***	<0.001	0.34***	<0.001	0.43***	<0.001	0.37***	<0.001	0.43***	<0.001
Singapore	0.50***	<0.001	0.60***	<0.001	0.54***	<0.001	0.65***	<0.001	0.53***	<0.001	0.63***	<0.001	0.45***	<0.001	0.56***	<0.001	0.45***	<0.001	0.56***	<0.001	0.46***	<0.001	0.57***	<0.001
Jakarta	0.41***	<0.001	0.47***	<0.001	0.40***	<0.001	0.45***	<0.001	0.37***	<0.001	0.40***	<0.001	0.36***	<0.001	0.42***	<0.001	0.36***	<0.001	0.42***	<0.001	0.32***	<0.001	0.40***	<0.001
Sydney	0.25***	<0.001	0.35***	<0.001	0.23***	<0.001	0.32***	<0.001	0.29***	<0.001	0.38***	<0.001	0.25***	<0.001	0.19***	<0.001	0.27***	<0.001	0.19***	<0.001	0.25***	<0.001	0.19***	<0.001
Christchurch	0.38***	<0.001	0.46***	<0.001	0.44***	<0.001	0.53***	<0.001	0.45***	<0.001	0.53***	<0.001	0.42***	<0.001	0.51***	<0.001	0.43***	<0.001	0.51***	<0.001	0.45***	<0.001	0.54***	<0.001
Los Angeles	0.31***	<0.001	0.32***	<0.001	0.32***	<0.001	0.34***	<0.001	0.33***	<0.001	0.31***	<0.001	0.30***	<0.001	0.31***	<0.001	0.27***	<0.001	0.30***	<0.001	0.30***	<0.001	0.32***	<0.001
Chicago	0.32***	<0.001	0.39***	<0.001	0.37***	<0.001	0.46***	<0.001	0.41***	<0.001	0.49***	<0.001	0.29***	<0.001	0.36***	<0.001	0.27***	<0.001	0.38***	<0.001	0.31***	<0.001	0.40***	<0.001
Toronto	0.32***	<0.001	0.42***	<0.001	0.34***	<0.001	0.44***	<0.001	0.36***	<0.001	0.44***	<0.001	0.31***	<0.001	0.40***	<0.001	0.30***	<0.001	0.40***	<0.001	0.34***	<0.001	0.42***	<0.001
Mexico City	0.38***	<0.001	0.46***	<0.001	0.40***	<0.001	0.46***	<0.001	0.43***	<0.001	0.51***	<0.001	0.37***	<0.001	0.47***	<0.001	0.35***	<0.001	0.45***	<0.001	0.39***	<0.001	0.48***	<0.001
Lima	0.28***	<0.001	0.34***	<0.001	0.31***	<0.001	0.34***	<0.001	0.33***	<0.001	0.37***	<0.001	0.26***	<0.001	0.34***	<0.001	0.26***	<0.001	0.34***	<0.001	0.29***	<0.001	0.36***	<0.001
Buenos Aires	0.39***	<0.001	0.49***	<0.001	0.43***	<0.001	0.55***	<0.001	0.47***	<0.001	0.58***	<0.001	0.33***	<0.001	0.44***	<0.001	0.36***	<0.001	0.46***	<0.001	0.35***	<0.001	0.46***	<0.001
Rio de Janeiro	0.35***	<0.001	0.41***	<0.001	0.35***	<0.001	0.41***	<0.001	0.33***	<0.001	0.37***	<0.001	0.34***	<0.001	0.41***	<0.001	0.36***	<0.001	0.43***	<0.001	0.29***	<0.001	0.33***	<0.001
Cape Town	0.27***	<0.001	0.30***	<0.001	0.25***	<0.001	0.33***	<0.001	0.31***	<0.001	0.33***	<0.001	0.26***	<0.001	0.31***	<0.001	0.24***	<0.001	0.26***	<0.001	0.26***	<0.001	0.28***	<0.001
Note: Statistical significance is indicated by asterisks (* p<0.05, ** p<0.01, *** p<0.001).

## Sheet: SuppTable6_exact_pvalues
City	Urban system → Traffic dynamics												Traffic dynamics → Urban system
	Structure				Form				Function				Structure				Form				Function
	L=100		L=500		L=100		L=500		L=100		L=500		L=100		L=500		L=100		L=500		L=100		L=500
	ρ	p-value	ρ	p-value	ρ	p-value	ρ	p-value	ρ	p-value	ρ	p-value	ρ	p-value	ρ	p-value	ρ	p-value	ρ	p-value	ρ	p-value	ρ	p-value
London	0.35***	<0.001	0.40***	<0.001	0.38***	<0.001	0.46***	<0.001	0.36***	<0.001	0.42***	<0.001	0.33***	<0.001	0.41***	<0.001	0.33***	<0.001	0.41***	<0.001	0.33***	<0.001	0.41***	<0.001
Paris	0.31***	<0.001	0.41***	<0.001	0.33***	<0.001	0.45***	<0.001	0.36***	<0.001	0.47***	<0.001	0.31***	<0.001	0.39***	<0.001	0.30***	<0.001	0.40***	<0.001	0.31***	<0.001	0.40***	<0.001
Zurich	0.28***	<0.001	0.12***	<0.001	0.26***	<0.001	0.08***	<0.001	0.32***	<0.001	0.13***	<0.001	0.19***	<0.001	0.17***	<0.001	0.17***	<0.001	0.17***	<0.001	0.20***	<0.001	0.16***	<0.001
Rome	0.30***	<0.001	0.37***	<0.001	0.28***	<0.001	0.34***	<0.001	0.32***	<0.001	0.39***	<0.001	0.25***	<0.001	0.29***	<0.001	0.26***	<0.001	0.31***	<0.001	0.26***	<0.001	0.28***	<0.001
Vienna	0.21***	<0.001	0.28***	<0.001	0.24***	<0.001	0.32***	<0.001	0.23***	<0.001	0.31***	<0.001	0.24***	<0.001	0.26***	<0.001	0.24***	<0.001	0.28***	<0.001	0.25***	<0.001	0.29***	<0.001
Berlin	0.26***	<0.001	0.30***	<0.001	0.27***	<0.001	0.36***	<0.001	0.28***	<0.001	0.33***	<0.001	0.30***	<0.001	0.32***	<0.001	0.27***	<0.001	0.29***	<0.001	0.31***	<0.001	0.31***	<0.001
Stockholm	0.13***	<0.001	0.10***	<0.001	0.11***	<0.001	0.10***	<0.001	0.15***	<0.001	0.13***	<0.001	0.16***	<0.001	0.10***	<0.001	0.16***	<0.001	0.07***	<0.001	0.17***	<0.001	0.10***	<0.001
Helsinki	0.34***	<0.001	0.40***	<0.001	0.33***	<0.001	0.40***	<0.001	0.36***	<0.001	0.43***	<0.001	0.27***	<0.001	0.38***	<0.001	0.29***	<0.001	0.40***	<0.001	0.29***	<0.001	0.41***	<0.001
St. Petersburg	0.28***	<0.001	0.35***	<0.001	0.34***	<0.001	0.41***	<0.001	0.32***	<0.001	0.39***	<0.001	0.28***	<0.001	0.30***	<0.001	0.26***	<0.001	0.30***	<0.001	0.28***	<0.001	0.31***	<0.001
Moscow	0.26***	<0.001	0.26***	<0.001	0.26***	<0.001	0.27***	<0.001	0.32***	<0.001	0.31***	<0.001	0.26***	<0.001	0.23***	<0.001	0.22***	<0.001	0.20***	<0.001	0.27***	<0.001	0.25***	<0.001
Riyadh	0.30***	<0.001	0.36***	<0.001	0.26***	<0.001	0.37***	<0.001	0.40***	<0.001	0.45***	<0.001	0.26***	<0.001	0.30***	<0.001	0.19***	<0.001	0.25***	<0.001	0.28***	<0.001	0.32***	<0.001
Dubai	0.35***	<0.001	0.36***	<0.001	0.31***	<0.001	0.35***	<0.001	0.35***	<0.001	0.35***	<0.001	0.32***	<0.001	0.34***	<0.001	0.27***	<0.001	0.30***	<0.001	0.32***	<0.001	0.34***	<0.001
New Delhi	0.44***	<0.001	0.58***	<0.001	0.46***	<0.001	0.63***	<0.001	0.52***	<0.001	0.66***	<0.001	0.37***	<0.001	0.51***	<0.001	0.34***	<0.001	0.46***	<0.001	0.39***	<0.001	0.53***	<0.001
Mumbai	0.34***	<0.001	0.42***	<0.001	0.31***	<0.001	0.38***	<0.001	0.39***	<0.001	0.45***	<0.001	0.33***	<0.001	0.41***	<0.001	0.31***	<0.001	0.43***	<0.001	0.34***	<0.001	0.38***	<0.001
Bangkok	0.33***	<0.001	0.37***	<0.001	0.26***	<0.001	0.29***	<0.001	0.37***	<0.001	0.39***	<0.001	0.30***	<0.001	0.33***	<0.001	0.25***	<0.001	0.26***	<0.001	0.29***	<0.001	0.32***	<0.001
Hong Kong	0.26***	<0.001	0.30***	<0.001	0.30***	<0.001	0.35***	<0.001	0.30***	<0.001	0.36***	<0.001	0.28***	<0.001	0.36***	<0.001	0.26***	<0.001	0.37***	<0.001	0.29***	<0.001	0.38***	<0.001
Manila	0.30***	<0.001	0.26***	<0.001	0.33***	<0.001	0.29***	<0.001	0.32***	<0.001	0.26***	<0.001	0.32***	<0.001	0.31***	<0.001	0.30***	<0.001	0.27***	<0.001	0.32***	<0.001	0.33***	<0.001
Kuala Lumpur	0.30***	<0.001	0.34***	<0.001	0.30***	<0.001	0.33***	<0.001	0.35***	<0.001	0.38***	<0.001	0.23***	<0.001	0.25***	<0.001	0.22***	<0.001	0.22***	<0.001	0.25***	<0.001	0.25***	<0.001
Singapore	0.37***	<0.001	0.43***	<0.001	0.40***	<0.001	0.47***	<0.001	0.40***	<0.001	0.45***	<0.001	0.29***	<0.001	0.36***	<0.001	0.29***	<0.001	0.34***	<0.001	0.30***	<0.001	0.37***	<0.001
Jakarta	0.43***	<0.001	0.48***	<0.001	0.41***	<0.001	0.47***	<0.001	0.39***	<0.001	0.39***	<0.001	0.36***	<0.001	0.42***	<0.001	0.34***	<0.001	0.42***	<0.001	0.32***	<0.001	0.39***	<0.001
Sydney	0.14***	<0.001	0.10***	<0.001	0.15***	<0.001	0.09***	<0.001	0.17***	<0.001	0.10***	<0.001	0.18***	<0.001	0.13***	<0.001	0.19***	<0.001	0.15***	<0.001	0.19***	<0.001	0.16***	<0.001
Christchurch	0.36***	<0.001	0.40***	<0.001	0.39***	<0.001	0.43***	<0.001	0.49***	<0.001	0.51***	<0.001	0.39***	<0.001	0.48***	<0.001	0.39***	<0.001	0.47***	<0.001	0.41***	<0.001	0.48***	<0.001
Los Angeles	0.23***	<0.001	0.16***	<0.001	0.24***	<0.001	0.21***	<0.001	0.25***	<0.001	0.18***	<0.001	0.21***	<0.001	0.18***	<0.001	0.19***	<0.001	0.18***	<0.001	0.22***	<0.001	0.20***	<0.001
Chicago	0.24***	<0.001	0.26***	<0.001	0.25***	<0.001	0.27***	<0.001	0.30***	<0.001	0.29***	<0.001	0.22***	<0.001	0.24***	<0.001	0.19***	<0.001	0.24***	<0.001	0.23***	<0.001	0.26***	<0.001
Toronto	0.23***	<0.001	0.27***	<0.001	0.26***	<0.001	0.28***	<0.001	0.30***	<0.001	0.35***	<0.001	0.24***	<0.001	0.28***	<0.001	0.21***	<0.001	0.27***	<0.001	0.26***	<0.001	0.32***	<0.001
Mexico City	0.35***	<0.001	0.40***	<0.001	0.32***	<0.001	0.38***	<0.001	0.32***	<0.001	0.43***	<0.001	0.29***	<0.001	0.34***	<0.001	0.28***	<0.001	0.32***	<0.001	0.17***	<0.001	0.21***	<0.001
Lima	0.26***	<0.001	0.29***	<0.001	0.28***	<0.001	0.27***	<0.001	0.32***	<0.001	0.30***	<0.001	0.26***	<0.001	0.27***	<0.001	0.24***	<0.001	0.28***	<0.001	0.26***	<0.001	0.27***	<0.001
Buenos Aires	0.33***	<0.001	0.38***	<0.001	0.35***	<0.001	0.43***	<0.001	0.39***	<0.001	0.45***	<0.001	0.29***	<0.001	0.39***	<0.001	0.30***	<0.001	0.40***	<0.001	0.31***	<0.001	0.41***	<0.001
Rio de Janeiro	0.30***	<0.001	0.28***	<0.001	0.30***	<0.001	0.32***	<0.001	0.35***	<0.001	0.25***	<0.001	0.28***	<0.001	0.29***	<0.001	0.28***	<0.001	0.29***	<0.001	0.27***	<0.001	0.29***	<0.001
Cape Town	0.18***	<0.001	0.15***	<0.001	0.20***	<0.001	0.13***	<0.001	0.20***	<0.001	0.13***	<0.001	0.18***	<0.001	0.13***	<0.001	0.18***	<0.001	0.11***	<0.001	0.17***	<0.001	0.15***	<0.001
Note: Statistical significance is indicated by asterisks (* p<0.05, ** p<0.01, *** p<0.001).

## Sheet: SuppTable7_exact_pvalues
City	Rest days						Work days
	Structure		Form		Function		Structure		Form		Function
	Δρ	p-value	Δρ	p-value	Δρ	p-value	Δρ	p-value	Δρ	p-value	Δρ	p-value
London	0.011***	<0.001	0.071***	<0.001	0.054***	<0.001	-0.002	0.582	0.052***	<0.001	0.013***	<0.001
Paris	0.013***	<0.001	0.046***	<0.001	0.076***	<0.001	0.016***	<0.001	0.048***	<0.001	0.063***	<0.001
Zurich	-0.011	0.141	0.047***	<0.001	0.059***	<0.001	-0.045***	<0.001	-0.096***	<0.001	-0.030***	<0.001
Rome	0.052***	<0.001	0.077***	<0.001	0.090***	<0.001	0.084***	<0.001	0.031***	<0.001	0.110***	<0.001
Vienna	0.004	0.234	-0.004	0.204	0.014***	<0.001	0.011**	0.003	0.040***	<0.001	0.024***	<0.001
Berlin	0.010***	<0.001	0.028***	<0.001	0.042***	<0.001	-0.019***	<0.001	0.063***	<0.001	0.021***	<0.001
Stockholm	0.039***	<0.001	0.049***	<0.001	0.033***	<0.001	0.004	0.315	0.028***	<0.001	0.030***	<0.001
Helsinki	0.019***	<0.001	0.031***	<0.001	0.018***	<0.001	0.016***	<0.001	0.005*	0.019	0.018***	<0.001
St. Petersburg	0.048***	<0.001	0.079***	<0.001	0.086***	<0.001	0.054***	<0.001	0.109***	<0.001	0.079***	<0.001
Moscow	0.033***	<0.001	0.109***	<0.001	0.065***	<0.001	0.030***	<0.001	0.076***	<0.001	0.058***	<0.001
Riyadh	0.063***	<0.001	0.132***	<0.001	0.101***	<0.001	0.062***	<0.001	0.119***	<0.001	0.134***	<0.001
Dubai	0.019***	<0.001	0.044***	<0.001	0.043***	<0.001	0.021***	<0.001	0.043***	<0.001	0.015***	<0.001
New Delhi	0.054***	<0.001	0.122***	<0.001	0.120***	<0.001	0.073***	<0.001	0.165***	<0.001	0.133***	<0.001
Mumbai	0.015***	<0.001	-0.023***	<0.001	0.097***	<0.001	0.005*	0.027	-0.053***	<0.001	0.072***	<0.001
Bangkok	0.055***	<0.001	0.024***	<0.001	0.067***	<0.001	0.043***	<0.001	0.033***	<0.001	0.068***	<0.001
Hong Kong	-0.010***	<0.001	0.018***	<0.001	<0.001	0.930	-0.061***	<0.001	-0.011***	<0.001	-0.023***	<0.001
Manila	0.030***	<0.001	-0.072***	<0.001	0.036***	<0.001	-0.048***	<0.001	0.021***	<0.001	-0.068***	<0.001
Kuala Lumpur	0.063***	<0.001	0.055***	<0.001	0.132***	<0.001	0.093***	<0.001	0.105***	<0.001	0.123***	<0.001
Singapore	0.043***	<0.001	0.090***	<0.001	0.063***	<0.001	0.071***	<0.001	0.122***	<0.001	0.087***	<0.001
Jakarta	0.056***	<0.001	0.030***	<0.001	-0.001	0.570	0.054***	<0.001	0.046***	<0.001	-0.003	0.310
Sydney	0.157***	<0.001	0.139***	<0.001	0.186***	<0.001	-0.037***	<0.001	-0.059***	<0.001	-0.054***	<0.001
Christchurch	-0.054***	<0.001	0.020***	<0.001	-0.005	0.085	-0.081***	<0.001	-0.037***	<0.001	0.028***	<0.001
Los Angeles	0.005***	<0.001	0.042***	<0.001	-0.014***	<0.001	-0.021***	<0.001	0.026***	<0.001	-0.019***	<0.001
Chicago	0.023***	<0.001	0.078***	<0.001	0.087***	<0.001	0.020***	<0.001	0.040***	<0.001	0.031***	<0.001
Toronto	0.015***	<0.001	0.041***	<0.001	0.025***	<0.001	-0.015***	<0.001	0.016***	<0.001	0.030***	<0.001
Mexico City	-0.005**	0.004	0.009***	<0.001	0.023***	<0.001	0.060***	<0.001	0.056***	<0.001	0.225***	<0.001
Lima	0.001	0.595	-0.004*	0.042	0.015***	<0.001	0.019***	<0.001	-0.008***	<0.001	0.029***	<0.001
Buenos Aires	0.049***	<0.001	0.093***	<0.001	0.116***	<0.001	-0.007**	0.010	0.034***	<0.001	0.036***	<0.001
Rio de Janeiro	-0.002	0.165	-0.017***	<0.001	0.044***	<0.001	-0.006**	0.006	0.027***	<0.001	-0.035***	<0.001
Cape Town	-0.013***	<0.001	0.069***	<0.001	0.055***	<0.001	0.019***	<0.001	0.023***	<0.001	-0.025***	<0.001
Note: Statistical significance is indicated by asterisks (* p<0.05, ** p<0.01, *** p<0.001).
